# Supplementary material for: ﻿A new species of shrew moles, genus Uropsilus Milne-Edwards, 1871 (Mammalia, Eulipotyphla, Talpidae), from the Wuyi Mountains, Jiangxi Province, eastern China
Source: Zookeys. 2023 Dec 7;1186:25–46. doi: 10.3897/zookeys.1186.111592 (PMC10724864; doi:10.3897/zookeys.1186.111592)
Supplement: XML Treatment for Uropsilus huanggangensis [file zookeys.1186.111592-treatment1.xml]

<!DOCTYPE tp:taxon-treatment
  PUBLIC "-//TaxonX//DTD Taxonomic Treatment Publishing DTD v0 20100105//EN" "tax-treatment-NSO.dtd">
<tp:taxon-treatment xmlns:tp="http://www.plazi.org/taxpub"><tp:treatment-meta><kwd-group><label>Taxon classification</label><kwd>
                <named-content content-type="kingdom">Animalia</named-content>
              </kwd><kwd>
                <named-content content-type="order">Eulipotyphla</named-content>
              </kwd><kwd>
                <named-content content-type="family">Talpidae</named-content>
              </kwd></kwd-group><mixed-citation publication-type="journal"><person-group><name><surname>Ren</surname><given-names>Xueyang</given-names></name><name><surname>Xu</surname><given-names>Yifan</given-names></name><name><surname>Li</surname><given-names>Yixian</given-names></name><name><surname>Yao</surname><given-names>Hongfeng</given-names></name><name><surname>Fang</surname><given-names>Yi</given-names></name><name><surname>Khanal</surname><given-names>Laxman</given-names></name><name><surname>Cheng</surname><given-names>Lin</given-names></name><name><surname>Zeng</surname><given-names>Wei</given-names></name><name><surname>Jiang</surname><given-names>Xuelong</given-names></name><name><surname>Chen</surname><given-names>Zhongzheng</given-names></name></person-group><article-title>﻿A new species of shrew moles, genus <italic><tp:taxon-name><tp:taxon-name-part taxon-name-part-type="genus" reg="Uropsilus">Uropsilus</tp:taxon-name-part></tp:taxon-name></italic> Milne-Edwards, 1871 (<tp:taxon-name><tp:taxon-name-part taxon-name-part-type="class">Mammalia</tp:taxon-name-part></tp:taxon-name>, <tp:taxon-name><tp:taxon-name-part taxon-name-part-type="order">Eulipotyphla</tp:taxon-name-part></tp:taxon-name>, <tp:taxon-name><tp:taxon-name-part taxon-name-part-type="family">Talpidae</tp:taxon-name-part></tp:taxon-name>), from the Wuyi Mountains, Jiangxi Province, eastern China</article-title><source>Zookeys</source><day>07</day><month>12</month><year>2023</year><volume>1186</volume><fpage>25</fpage><lpage>46</lpage><pub-id pub-id-type="doi">10.3897/zookeys.1186.111592</pub-id></mixed-citation></tp:treatment-meta><tp:nomenclature><label>﻿</label><tp:taxon-name>
              <object-id xmlns:xlink="http://www.w3.org/1999/xlink" content-type="arpha" xlink:type="simple">C1A76326-3EEF-50FF-8550-CE405577F1E1</object-id>
              <tp:taxon-name-part taxon-name-part-type="genus" reg="Uropsilus">Uropsilus</tp:taxon-name-part>
              <tp:taxon-name-part taxon-name-part-type="species" reg="huanggangensis">huanggangensis</tp:taxon-name-part>
              <object-id xmlns:xlink="http://www.w3.org/1999/xlink" content-type="zoobank" xlink:type="simple">https://zoobank.org/160BAE4A-EBEB-4177-8A50-ADF35E932D4C</object-id>
            </tp:taxon-name><tp:taxon-authority>Chen, Jiang &amp; Ren</tp:taxon-authority><tp:taxon-status xmlns:xlink="http://www.w3.org/1999/xlink" xlink:type="simple">sp. nov.</tp:taxon-status><xref ref-type="fig" rid="F4">Figs 4</xref><xref ref-type="fig" rid="F5">, 5</xref></tp:nomenclature><tp:treatment-sec sec-type="Suggested common name" id="SECID0EKVCI"><title>Suggested common name.</title><p>Huanggang shrew mole; Chinese common name: 黄岗鼩鼹.</p></tp:treatment-sec><tp:treatment-sec sec-type="type material" id="SECID0EPVCI"><title>Type materials.</title><p><bold><italic>Holotype</italic></bold>: <named-content xmlns:xlink="http://www.w3.org/1999/xlink" content-type="dwc:institutional_code" xlink:title="Biological Museum of Anhui Normal University" xlink:href="http://grbio.org/institution/anhui-normal-university" xlink:type="simple">AHNU</named-content> 2022013, an adult male collected by Zhongzhen Chen in June 2022 from Mount Huanggang, Wuyishan National Park, Jiangxi Province, China (<named-content xmlns:xlink="http://www.w3.org/1999/xlink" content-type="dwc:verbatimCoordinates" xlink:type="simple"><named-content content-type="geo-json" specific-use="{&#34;type&#34;:&#34;Point&#34;,&#34;coordinates&#34;:[117.784000,27.981389]}" id="NCID0EBWCI" xlink:type="simple">27°58'53"N, 117°47'2.4"E</named-content></named-content>, altitude 2061 m a.s.l.). The dried skin and cleaned skull are deposited in ANHU. <bold><italic>Paratypes</italic></bold>: <named-content xmlns:xlink="http://www.w3.org/1999/xlink" content-type="dwc:institutional_code" xlink:title="Biological Museum of Anhui Normal University" xlink:href="http://grbio.org/institution/anhui-normal-university" xlink:type="simple">AHNU</named-content> 2022014, <named-content xmlns:xlink="http://www.w3.org/1999/xlink" content-type="dwc:institutional_code" xlink:title="Biological Museum of Anhui Normal University" xlink:href="http://grbio.org/institution/anhui-normal-university" xlink:type="simple">AHNU</named-content> 2022053, <named-content xmlns:xlink="http://www.w3.org/1999/xlink" content-type="dwc:institutional_code" xlink:title="Biological Museum of Anhui Normal University" xlink:href="http://grbio.org/institution/anhui-normal-university" xlink:type="simple">AHNU</named-content> 2022054, and <named-content xmlns:xlink="http://www.w3.org/1999/xlink" content-type="dwc:institutional_code" xlink:title="Biological Museum of Anhui Normal University" xlink:href="http://grbio.org/institution/anhui-normal-university" xlink:type="simple">AHNU</named-content> 2022055; 4 adult specimens collected from Mount Huanggang, Wuyishan National Park, Jiangxi Province, China at elevations between 1830 and 2060 m a.s.l. The specimens are deposited in <named-content xmlns:xlink="http://www.w3.org/1999/xlink" content-type="dwc:institutional_code" xlink:title="Biological Museum of Anhui Normal University" xlink:href="http://grbio.org/institution/anhui-normal-university" xlink:type="simple">AHNU</named-content>.</p></tp:treatment-sec><tp:treatment-sec sec-type="etymology" id="SECID0E4WCI"><title>Etymology.</title><p>The specific name <italic><tp:taxon-name><tp:taxon-name-part taxon-name-part-type="genus" reg="Uropsilus"/><tp:taxon-name-part taxon-name-part-type="species" reg="huanggangensis">huanggangensis</tp:taxon-name-part></tp:taxon-name></italic> is derived from Mount Huanggang, the type locality of the new species; the Latin adjectival suffix -<italic>ensis</italic> means “belonging to”.</p></tp:treatment-sec><tp:treatment-sec sec-type="diagnosis" id="SECID0EPXCI"><title>Diagnosis.</title><p>The dorsal pelage of <italic><tp:taxon-name><tp:taxon-name-part taxon-name-part-type="genus" reg="Uropsilus">U.</tp:taxon-name-part><tp:taxon-name-part taxon-name-part-type="species" reg="huanggangensis">huanggangensis</tp:taxon-name-part></tp:taxon-name></italic> is dark chocolate-brown. The snout is the longest of any species in the genus. The first incisor I<sup>1</sup> is wide and shows an enlargement at the apex of the rostrum, with a visible gap to I<sup>2</sup>. C<sub>1</sub> is larger than P<sub>1</sub>, and P<sub>1</sub> and P<sub>3</sub> are similar in size. Tail is slim and relatively short, averaging 86% of head and body length. The tufts at the tail tip are short. The lacrimal foramen and infraorbital foramen are similar in size. The coronoid process is pointed and converges more upward with an incisive tip. The dental formula is I 2/1, C1/1, P 4/4, M 3/3 = 38.</p></tp:treatment-sec><tp:treatment-sec sec-type="description" id="SECID0EMYCI"><title>Description.</title><p><italic><tp:taxon-name><tp:taxon-name-part taxon-name-part-type="genus" reg="Uropsilus">Uropsilus</tp:taxon-name-part><tp:taxon-name-part taxon-name-part-type="species" reg="huanggangensis">huanggangensis</tp:taxon-name-part></tp:taxon-name></italic> is a medium-sized species of <italic><tp:taxon-name><tp:taxon-name-part taxon-name-part-type="genus" reg="Uropsilus">Uropsilus</tp:taxon-name-part></tp:taxon-name></italic> (<abbrev xmlns:xlink="http://www.w3.org/1999/xlink" xlink:title="head and body length" id="ABBRID0EEZCI" xlink:type="simple">HBL</abbrev> = 72 ± 1 mm, <abbrev xmlns:xlink="http://www.w3.org/1999/xlink" xlink:title="Profile length" id="ABBRID0EIZCI" xlink:type="simple">PL</abbrev> = 21.44 ± 0.47 mm; Table <xref ref-type="table" rid="T2">2</xref>). The dorsal pelage is dark chocolate-brown, consisting of brown fur with a light grey base; the ventral fur is slightly paler. The snout is very long, at about 12 mm, and is the longest in the genus. The tail is slim and relatively short (<abbrev xmlns:xlink="http://www.w3.org/1999/xlink" xlink:title="tail length" id="ABBRID0EQZCI" xlink:type="simple">TL</abbrev> = 63 ± 3 mm, 57–65 mm), about 86% of the combined head and body length. The tail is black above and slightly paler below, with a sparse tuft of short hair at its tip. The hind foot is covered with short black hair; its length is 13–14 mm and constitutes approximately 18% of the combined head and body length.</p><p>The outlines of the skull are rounded, and there is a complete zygomatic arch. The rostrum is relatively long, the braincase is narrow, and the proportion of <abbrev xmlns:xlink="http://www.w3.org/1999/xlink" xlink:title="Greatest neurocranium breadth Cranial breadth" id="ABBRID0EWZCI" xlink:type="simple">GNB</abbrev> and <abbrev xmlns:xlink="http://www.w3.org/1999/xlink" xlink:title="Profile length" id="ABBRID0E1ZCI" xlink:type="simple">PL</abbrev> is 51.8%, which is the smallest of any species in the genus (<abbrev xmlns:xlink="http://www.w3.org/1999/xlink" xlink:title="Greatest neurocranium breadth Cranial breadth" id="ABBRID0E5ZCI" xlink:type="simple">GNB</abbrev>/<abbrev xmlns:xlink="http://www.w3.org/1999/xlink" xlink:title="Profile length" id="ABBRID0EC1CI" xlink:type="simple">PL</abbrev> &gt; 52.4% in other species). The zygomatic arches are stout and only slightly bow outward. The lacrimal foramen and infraorbital foramen are similar in size.</p><p>The dental formula is I 2/1, C1/1, P 4/4, M 3/3 = 38. I<sup>1</sup> is large and wide, causing the enlargement at the apex of the rostrum. I<sup>1</sup> is bigger than I<sup>2</sup>, and there is a visible gap between them. C<sup>1</sup> is almost equal to P<sup>1</sup>, while P<sup>3</sup> is smaller. P<sup>2</sup> is larger than P<sup>1</sup> and P<sup>3</sup>. The first upper molar M<sup>1</sup> and second upper molar M<sup>2</sup> are large, and have well-developed, W-shaped lateral cusps. In contrast, the third upper molars M<sup>3</sup> are reduced.</p><p>The body of the mandible is long and slender. The coronoid process is high, pointed, and curved to the posterior, with an incisive tip pointing straight to the posterior, resembling the outline of a sickle. The angular process is long, rounded, and points downward at roughly 45°. The first lower premolar (P<sub>1</sub>) is slightly smaller than the lower canine C<sub>1</sub>. P<sub>1</sub> and P<sub>3</sub> are similar in size. M<sub>2</sub> is W-shaped and larger than M<sub>1</sub> and M<sub>3</sub>. M<sub>3</sub> is slightly smaller than M<sub>1</sub> (Fig. <xref ref-type="fig" rid="F6">6</xref>).</p></tp:treatment-sec><tp:treatment-sec sec-type="comparisons" id="SECID0EY2CI"><title>Comparison.</title><p>Among other <italic><tp:taxon-name><tp:taxon-name-part taxon-name-part-type="genus" reg="Uropsilus">Uropsilus</tp:taxon-name-part></tp:taxon-name></italic> species, <italic><tp:taxon-name><tp:taxon-name-part taxon-name-part-type="genus" reg="Uropsilus">U.</tp:taxon-name-part><tp:taxon-name-part taxon-name-part-type="species" reg="huanggangensis">huanggangensis</tp:taxon-name-part></tp:taxon-name></italic> is morphologically most similar to <italic><tp:taxon-name><tp:taxon-name-part taxon-name-part-type="genus" reg="Uropsilus">U.</tp:taxon-name-part><tp:taxon-name-part taxon-name-part-type="species" reg="dabieshanensis">dabieshanensis</tp:taxon-name-part></tp:taxon-name></italic> and <italic><tp:taxon-name><tp:taxon-name-part taxon-name-part-type="genus" reg="Uropsilus">U.</tp:taxon-name-part><tp:taxon-name-part taxon-name-part-type="species" reg="gracilis">gracilis</tp:taxon-name-part></tp:taxon-name></italic>. However, the new species can be distinguished from them by many characteristics.</p><p>Compared to <italic><tp:taxon-name><tp:taxon-name-part taxon-name-part-type="genus" reg="Uropsilus">U.</tp:taxon-name-part><tp:taxon-name-part taxon-name-part-type="species" reg="dabieshanensis">dabieshanensis</tp:taxon-name-part></tp:taxon-name></italic>, <italic><tp:taxon-name><tp:taxon-name-part taxon-name-part-type="genus" reg="Uropsilus">U.</tp:taxon-name-part><tp:taxon-name-part taxon-name-part-type="species" reg="huanggangensis">huanggangensis</tp:taxon-name-part></tp:taxon-name></italic> has darker fur, a relatively longer and slimmer tail, and a much larger hindfoot and ear, despite that the heads and body lengths of the two species are almost the same (Table <xref ref-type="table" rid="T2">2</xref>; Fig. <xref ref-type="fig" rid="F5">5</xref>). The tail of <italic><tp:taxon-name><tp:taxon-name-part taxon-name-part-type="genus" reg="Uropsilus">U.</tp:taxon-name-part><tp:taxon-name-part taxon-name-part-type="species" reg="huanggangensis">huanggangensis</tp:taxon-name-part></tp:taxon-name></italic> (<abbrev xmlns:xlink="http://www.w3.org/1999/xlink" xlink:title="tail length" id="ABBRID0ER5CI" xlink:type="simple">TL</abbrev> = 63 ± 3 mm) is relatively longer than <italic><tp:taxon-name><tp:taxon-name-part taxon-name-part-type="genus" reg="Uropsilus">U.</tp:taxon-name-part><tp:taxon-name-part taxon-name-part-type="species" reg="dabieshanensis">dabieshanensis</tp:taxon-name-part></tp:taxon-name></italic> (<abbrev xmlns:xlink="http://www.w3.org/1999/xlink" xlink:title="tail length" id="ABBRID0EA6CI" xlink:type="simple">TL</abbrev> = 56 ± 3 mm). Most individuals of <italic><tp:taxon-name><tp:taxon-name-part taxon-name-part-type="genus" reg="Uropsilus">U.</tp:taxon-name-part><tp:taxon-name-part taxon-name-part-type="species" reg="huanggangensis">huanggangensis</tp:taxon-name-part></tp:taxon-name></italic> (4 of 5) have a tail length of more than 63 mm, while most individuals of <italic><tp:taxon-name><tp:taxon-name-part taxon-name-part-type="genus" reg="Uropsilus">U.</tp:taxon-name-part><tp:taxon-name-part taxon-name-part-type="species" reg="dabieshanensis">dabieshanensis</tp:taxon-name-part></tp:taxon-name></italic> (5 of 6) have a tail length less than 57 mm. The hairs on the tail (bristle hairs) of <italic><tp:taxon-name><tp:taxon-name-part taxon-name-part-type="genus" reg="Uropsilus">U.</tp:taxon-name-part><tp:taxon-name-part taxon-name-part-type="species" reg="huanggangensis">huanggangensis</tp:taxon-name-part></tp:taxon-name></italic> are shorter and sparser than those in <italic><tp:taxon-name><tp:taxon-name-part taxon-name-part-type="genus" reg="Uropsilus">U.</tp:taxon-name-part><tp:taxon-name-part taxon-name-part-type="species" reg="dabieshanensis">dabieshanensis</tp:taxon-name-part></tp:taxon-name></italic>, and the tufts at the tail tip of <italic><tp:taxon-name><tp:taxon-name-part taxon-name-part-type="genus" reg="Uropsilus">U.</tp:taxon-name-part><tp:taxon-name-part taxon-name-part-type="species" reg="dabieshanensis">dabieshanensis</tp:taxon-name-part></tp:taxon-name></italic> appear much longer. The skull of <italic><tp:taxon-name><tp:taxon-name-part taxon-name-part-type="genus" reg="Uropsilus">U.</tp:taxon-name-part><tp:taxon-name-part taxon-name-part-type="species" reg="huanggangensis">huanggangensis</tp:taxon-name-part></tp:taxon-name></italic> is much slenderer than in <italic><tp:taxon-name><tp:taxon-name-part taxon-name-part-type="genus" reg="Uropsilus">U.</tp:taxon-name-part><tp:taxon-name-part taxon-name-part-type="species" reg="dabieshanensis">dabieshanensis</tp:taxon-name-part></tp:taxon-name></italic> (Fig. <xref ref-type="fig" rid="F6">6</xref>), and the proportion of <abbrev xmlns:xlink="http://www.w3.org/1999/xlink" xlink:title="Greatest neurocranium breadth Cranial breadth" id="ABBRID0EVBDI" xlink:type="simple">GNB</abbrev> and <abbrev xmlns:xlink="http://www.w3.org/1999/xlink" xlink:title="Profile length" id="ABBRID0EZBDI" xlink:type="simple">PL</abbrev> (CB / GLS = 53.96%) in <italic><tp:taxon-name><tp:taxon-name-part taxon-name-part-type="genus" reg="Uropsilus">U.</tp:taxon-name-part><tp:taxon-name-part taxon-name-part-type="species" reg="dabieshanensis">dabieshanensis</tp:taxon-name-part></tp:taxon-name></italic> is greater than that in <italic><tp:taxon-name><tp:taxon-name-part taxon-name-part-type="genus" reg="Uropsilus">U.</tp:taxon-name-part><tp:taxon-name-part taxon-name-part-type="species" reg="huanggangensis">huanggangensis</tp:taxon-name-part></tp:taxon-name></italic> (<abbrev xmlns:xlink="http://www.w3.org/1999/xlink" xlink:title="Greatest neurocranium breadth Cranial breadth" id="ABBRID0ETCDI" xlink:type="simple">GNB</abbrev> / <abbrev xmlns:xlink="http://www.w3.org/1999/xlink" xlink:title="Profile length" id="ABBRID0EXCDI" xlink:type="simple">PL</abbrev> = 51.80%). The coronoid process is pointed and curved to the posterior in <italic><tp:taxon-name><tp:taxon-name-part taxon-name-part-type="genus" reg="Uropsilus">U.</tp:taxon-name-part><tp:taxon-name-part taxon-name-part-type="species" reg="huanggangensis">huanggangensis</tp:taxon-name-part></tp:taxon-name></italic>, while the coronoid process of <italic><tp:taxon-name><tp:taxon-name-part taxon-name-part-type="genus" reg="Uropsilus">U.</tp:taxon-name-part><tp:taxon-name-part taxon-name-part-type="species" reg="dabieshanensis">dabieshanensis</tp:taxon-name-part></tp:taxon-name></italic> is high and straight, with a squared tip.</p><fig id="F5" position="float" orientation="portrait"><object-id xmlns:xlink="http://www.w3.org/1999/xlink" content-type="doi" xlink:type="simple">10.3897/zookeys.1186.111592.figure5</object-id><object-id xmlns:xlink="http://www.w3.org/1999/xlink" content-type="arpha" xlink:type="simple">3B342FC1-B202-5A79-9016-95BA5E8CBCCE</object-id><label>Figure 5.</label><caption><p>Dorsal and ventral views of three <italic><tp:taxon-name><tp:taxon-name-part taxon-name-part-type="genus" reg="Uropsilus">Uropsilus</tp:taxon-name-part></tp:taxon-name></italic> species <bold>A</bold><italic><tp:taxon-name><tp:taxon-name-part taxon-name-part-type="genus" reg="Uropsilus">U.</tp:taxon-name-part><tp:taxon-name-part taxon-name-part-type="species" reg="huanggangensis">huanggangensis</tp:taxon-name-part></tp:taxon-name></italic> sp. nov. <bold>B</bold><italic><tp:taxon-name><tp:taxon-name-part taxon-name-part-type="genus" reg="Uropsilus">U.</tp:taxon-name-part><tp:taxon-name-part taxon-name-part-type="species" reg="gracilis">gracilis</tp:taxon-name-part></tp:taxon-name></italic><bold>C</bold><italic><tp:taxon-name><tp:taxon-name-part taxon-name-part-type="genus" reg="Uropsilus">U.</tp:taxon-name-part><tp:taxon-name-part taxon-name-part-type="species" reg="dabieshanensis">dabieshanensis</tp:taxon-name-part></tp:taxon-name></italic>.</p></caption><graphic xmlns:xlink="http://www.w3.org/1999/xlink" xlink:href="zookeys-1186-025_article-111592__-g005.jpg" position="float" orientation="portrait" xlink:type="simple" id="oo_949001.jpg"><uri content-type="original_file" xlink:type="simple">https://binary.pensoft.net/fig/949001</uri></graphic></fig><fig id="F6" position="float" orientation="portrait"><object-id xmlns:xlink="http://www.w3.org/1999/xlink" content-type="doi" xlink:type="simple">10.3897/zookeys.1186.111592.figure6</object-id><object-id xmlns:xlink="http://www.w3.org/1999/xlink" content-type="arpha" xlink:type="simple">6B8B969B-FEE7-5232-B447-69F987693B6A</object-id><label>Figure 6.</label><caption><p>Dorsal, ventral, and lateral views of the skull and lateral views of the mandible of three <italic><tp:taxon-name><tp:taxon-name-part taxon-name-part-type="genus" reg="Uropsilus">Uropsilus</tp:taxon-name-part></tp:taxon-name></italic> species <bold>A</bold><italic><tp:taxon-name><tp:taxon-name-part taxon-name-part-type="genus" reg="Uropsilus">U.</tp:taxon-name-part><tp:taxon-name-part taxon-name-part-type="species" reg="huanggangensis">huanggangensis</tp:taxon-name-part></tp:taxon-name></italic> sp. nov. <bold>B</bold><italic><tp:taxon-name><tp:taxon-name-part taxon-name-part-type="genus" reg="Uropsilus">U.</tp:taxon-name-part><tp:taxon-name-part taxon-name-part-type="species" reg="gracilis">gracilis</tp:taxon-name-part></tp:taxon-name></italic><bold>C</bold><italic><tp:taxon-name><tp:taxon-name-part taxon-name-part-type="genus" reg="Uropsilus">U.</tp:taxon-name-part><tp:taxon-name-part taxon-name-part-type="species" reg="dabieshanensis">dabieshanensis</tp:taxon-name-part></tp:taxon-name></italic>.</p></caption><graphic xmlns:xlink="http://www.w3.org/1999/xlink" xlink:href="zookeys-1186-025_article-111592__-g006.jpg" position="float" orientation="portrait" xlink:type="simple" id="oo_949002.jpg"><uri content-type="original_file" xlink:type="simple">https://binary.pensoft.net/fig/949002</uri></graphic></fig><p>Compared to <italic><tp:taxon-name><tp:taxon-name-part taxon-name-part-type="genus" reg="Uropsilus">U.</tp:taxon-name-part><tp:taxon-name-part taxon-name-part-type="species" reg="gracilis">gracilis</tp:taxon-name-part></tp:taxon-name></italic>, the dorsal pelage of <italic><tp:taxon-name><tp:taxon-name-part taxon-name-part-type="genus" reg="Uropsilus">U.</tp:taxon-name-part><tp:taxon-name-part taxon-name-part-type="species" reg="huanggangensis">huanggangensis</tp:taxon-name-part></tp:taxon-name></italic> is much darker. The snout of <italic><tp:taxon-name><tp:taxon-name-part taxon-name-part-type="genus" reg="Uropsilus">U.</tp:taxon-name-part><tp:taxon-name-part taxon-name-part-type="species" reg="huanggangensis">huanggangensis</tp:taxon-name-part></tp:taxon-name></italic> is longer, and the incisor is larger than that of <italic><tp:taxon-name><tp:taxon-name-part taxon-name-part-type="genus" reg="Uropsilus">U.</tp:taxon-name-part><tp:taxon-name-part taxon-name-part-type="species" reg="gracilis">gracilis</tp:taxon-name-part></tp:taxon-name></italic>. The tail of <italic><tp:taxon-name><tp:taxon-name-part taxon-name-part-type="genus" reg="Uropsilus">U.</tp:taxon-name-part><tp:taxon-name-part taxon-name-part-type="species" reg="huanggangensis">huanggangensis</tp:taxon-name-part></tp:taxon-name></italic> (<abbrev xmlns:xlink="http://www.w3.org/1999/xlink" xlink:title="tail length" id="ABBRID0EAJDI" xlink:type="simple">TL</abbrev>/<abbrev xmlns:xlink="http://www.w3.org/1999/xlink" xlink:title="head and body length" id="ABBRID0EEJDI" xlink:type="simple">HBL</abbrev> = 86%) is relatively shorter than <italic><tp:taxon-name><tp:taxon-name-part taxon-name-part-type="genus" reg="Uropsilus">U.</tp:taxon-name-part><tp:taxon-name-part taxon-name-part-type="species" reg="gracilis">gracilis</tp:taxon-name-part></tp:taxon-name></italic> (<abbrev xmlns:xlink="http://www.w3.org/1999/xlink" xlink:title="tail length" id="ABBRID0ETJDI" xlink:type="simple">TL</abbrev> / <abbrev xmlns:xlink="http://www.w3.org/1999/xlink" xlink:title="head and body length" id="ABBRID0EXJDI" xlink:type="simple">HBL</abbrev> = 91%) in proportion, and the tufts at the tail tip of <italic><tp:taxon-name><tp:taxon-name-part taxon-name-part-type="genus" reg="Uropsilus">U.</tp:taxon-name-part><tp:taxon-name-part taxon-name-part-type="species" reg="huanggangensis">huanggangensis</tp:taxon-name-part></tp:taxon-name></italic> are much shorter than those in <italic><tp:taxon-name><tp:taxon-name-part taxon-name-part-type="genus" reg="Uropsilus">U.</tp:taxon-name-part><tp:taxon-name-part taxon-name-part-type="species" reg="gracilis">gracilis</tp:taxon-name-part></tp:taxon-name></italic>. In terms of body size, <italic><tp:taxon-name><tp:taxon-name-part taxon-name-part-type="genus" reg="Uropsilus">U.</tp:taxon-name-part><tp:taxon-name-part taxon-name-part-type="species" reg="huanggangensis">huanggangensis</tp:taxon-name-part></tp:taxon-name></italic> is relatively larger than <italic><tp:taxon-name><tp:taxon-name-part taxon-name-part-type="genus" reg="Uropsilus">U.</tp:taxon-name-part><tp:taxon-name-part taxon-name-part-type="species" reg="gracilis">gracilis</tp:taxon-name-part></tp:taxon-name></italic> for most external and craniomandibular measurements (Table <xref ref-type="table" rid="T2">2</xref>). In particular, the range of Id-Gol (<italic><tp:taxon-name><tp:taxon-name-part taxon-name-part-type="genus" reg="Uropsilus">U.</tp:taxon-name-part><tp:taxon-name-part taxon-name-part-type="species" reg="huanggangensis">huanggangensis</tp:taxon-name-part></tp:taxon-name></italic> 12.90–13.03 mm vs <italic><tp:taxon-name><tp:taxon-name-part taxon-name-part-type="genus" reg="Uropsilus">U.</tp:taxon-name-part><tp:taxon-name-part taxon-name-part-type="species" reg="gracilis">gracilis</tp:taxon-name-part></tp:taxon-name></italic> 11.46–12.68 mm) between the two species does not overlap. The coronoid process of <italic><tp:taxon-name><tp:taxon-name-part taxon-name-part-type="genus" reg="Uropsilus">U.</tp:taxon-name-part><tp:taxon-name-part taxon-name-part-type="species" reg="gracilis">gracilis</tp:taxon-name-part></tp:taxon-name></italic> is high and squared, similar to that of <italic><tp:taxon-name><tp:taxon-name-part taxon-name-part-type="genus" reg="Uropsilus">U.</tp:taxon-name-part><tp:taxon-name-part taxon-name-part-type="species" reg="dabieshanensis">dabieshanensis</tp:taxon-name-part></tp:taxon-name></italic>, but differs from that of <italic><tp:taxon-name><tp:taxon-name-part taxon-name-part-type="genus" reg="Uropsilus">U.</tp:taxon-name-part><tp:taxon-name-part taxon-name-part-type="species" reg="huanggangensis">huanggangensis</tp:taxon-name-part></tp:taxon-name></italic>.</p><p>Compared to <italic><tp:taxon-name><tp:taxon-name-part taxon-name-part-type="genus" reg="Uropsilus">U.</tp:taxon-name-part><tp:taxon-name-part taxon-name-part-type="species" reg="atronates">atronates</tp:taxon-name-part></tp:taxon-name></italic> and <italic><tp:taxon-name><tp:taxon-name-part taxon-name-part-type="genus" reg="Uropsilus">U.</tp:taxon-name-part><tp:taxon-name-part taxon-name-part-type="species" reg="nivatus">nivatus</tp:taxon-name-part></tp:taxon-name></italic>, the dark chocolate-brown dorsal pelage of <italic><tp:taxon-name><tp:taxon-name-part taxon-name-part-type="genus" reg="Uropsilus">U.</tp:taxon-name-part><tp:taxon-name-part taxon-name-part-type="species" reg="huanggangensis">huanggangensis</tp:taxon-name-part></tp:taxon-name></italic> differs from the chestnut red of <italic><tp:taxon-name><tp:taxon-name-part taxon-name-part-type="genus" reg="Uropsilus">U.</tp:taxon-name-part><tp:taxon-name-part taxon-name-part-type="species" reg="atronates">atronates</tp:taxon-name-part></tp:taxon-name></italic> and the black-gold pellage of <italic><tp:taxon-name><tp:taxon-name-part taxon-name-part-type="genus" reg="Uropsilus">U.</tp:taxon-name-part><tp:taxon-name-part taxon-name-part-type="species" reg="nivatus">nivatus</tp:taxon-name-part></tp:taxon-name></italic>. Meanwhile, <italic><tp:taxon-name><tp:taxon-name-part taxon-name-part-type="genus" reg="Uropsilus">U.</tp:taxon-name-part><tp:taxon-name-part taxon-name-part-type="species" reg="huanggangensis">huanggangensis</tp:taxon-name-part></tp:taxon-name></italic> is larger than both <italic><tp:taxon-name><tp:taxon-name-part taxon-name-part-type="genus" reg="Uropsilus">U.</tp:taxon-name-part><tp:taxon-name-part taxon-name-part-type="species" reg="atronates">atronates</tp:taxon-name-part></tp:taxon-name></italic> and <italic><tp:taxon-name><tp:taxon-name-part taxon-name-part-type="genus" reg="Uropsilus">U.</tp:taxon-name-part><tp:taxon-name-part taxon-name-part-type="species" reg="nivatus">nivatus</tp:taxon-name-part></tp:taxon-name></italic> for most external and craniomandibular measurements (Table <xref ref-type="table" rid="T2">2</xref>).</p><p>The pelage color of <italic><tp:taxon-name><tp:taxon-name-part taxon-name-part-type="genus" reg="Uropsilus">U.</tp:taxon-name-part><tp:taxon-name-part taxon-name-part-type="species" reg="huanggangensis">huanggangensis</tp:taxon-name-part></tp:taxon-name></italic> is dark chocolate-brown, which is much lighter than the black pelage of <italic><tp:taxon-name><tp:taxon-name-part taxon-name-part-type="genus" reg="Uropsilus">U.</tp:taxon-name-part><tp:taxon-name-part taxon-name-part-type="species" reg="investigator">investigator</tp:taxon-name-part></tp:taxon-name></italic>. The ears of <italic><tp:taxon-name><tp:taxon-name-part taxon-name-part-type="genus" reg="Uropsilus">U.</tp:taxon-name-part><tp:taxon-name-part taxon-name-part-type="species" reg="huanggangensis">huanggangensis</tp:taxon-name-part></tp:taxon-name></italic> are relatively larger (<abbrev xmlns:xlink="http://www.w3.org/1999/xlink" xlink:title="ear length" id="ABBRID0EDRDI" xlink:type="simple">EL</abbrev> = 9.20 ± 0.45 mm, range 9.00–10.00 mm) than that of the <italic><tp:taxon-name><tp:taxon-name-part taxon-name-part-type="genus" reg="Uropsilus">U.</tp:taxon-name-part><tp:taxon-name-part taxon-name-part-type="species" reg="investigator">investigator</tp:taxon-name-part></tp:taxon-name></italic> (<abbrev xmlns:xlink="http://www.w3.org/1999/xlink" xlink:title="ear length" id="ABBRID0ESRDI" xlink:type="simple">EL</abbrev> = 7.95 ± 0.98 mm, range 6.50–9.50 mm). The color of <italic><tp:taxon-name><tp:taxon-name-part taxon-name-part-type="genus" reg="Uropsilus">U.</tp:taxon-name-part><tp:taxon-name-part taxon-name-part-type="species" reg="huanggangensis">huanggangensis</tp:taxon-name-part></tp:taxon-name></italic> is uniform compared to the bicolored tail of <italic><tp:taxon-name><tp:taxon-name-part taxon-name-part-type="genus" reg="Uropsilus">U.</tp:taxon-name-part><tp:taxon-name-part taxon-name-part-type="species" reg="investigator">investigator</tp:taxon-name-part></tp:taxon-name></italic>. Also, the P<sub>1</sub> of <italic><tp:taxon-name><tp:taxon-name-part taxon-name-part-type="genus" reg="Uropsilus">U.</tp:taxon-name-part><tp:taxon-name-part taxon-name-part-type="species" reg="investigator">investigator</tp:taxon-name-part></tp:taxon-name></italic> is larger than P<sub>3</sub>, while P<sup>1</sup> and P<sub>3</sub> of <italic><tp:taxon-name><tp:taxon-name-part taxon-name-part-type="genus" reg="Uropsilus">U.</tp:taxon-name-part><tp:taxon-name-part taxon-name-part-type="species" reg="huanggangensis">huanggangensis</tp:taxon-name-part></tp:taxon-name></italic> are similar in size.</p><p>Compared to the upward orbital process of <italic><tp:taxon-name><tp:taxon-name-part taxon-name-part-type="genus" reg="Uropsilus">U.</tp:taxon-name-part><tp:taxon-name-part taxon-name-part-type="species" reg="fansipanensis">fansipanensis</tp:taxon-name-part></tp:taxon-name></italic>, the orbital process of <italic><tp:taxon-name><tp:taxon-name-part taxon-name-part-type="genus" reg="Uropsilus">U.</tp:taxon-name-part><tp:taxon-name-part taxon-name-part-type="species" reg="huanggangensis">huanggangensis</tp:taxon-name-part></tp:taxon-name></italic> is downward. The lacrimal foramen of <italic><tp:taxon-name><tp:taxon-name-part taxon-name-part-type="genus" reg="Uropsilus">U.</tp:taxon-name-part><tp:taxon-name-part taxon-name-part-type="species" reg="fansipanensis">fansipanensis</tp:taxon-name-part></tp:taxon-name></italic> is larger than infraorbital foramen, while the two are of similar size in <italic><tp:taxon-name><tp:taxon-name-part taxon-name-part-type="genus" reg="Uropsilus">U.</tp:taxon-name-part><tp:taxon-name-part taxon-name-part-type="species" reg="huanggangensis">huanggangensis</tp:taxon-name-part></tp:taxon-name></italic>.</p><p>The dental formula of <italic><tp:taxon-name><tp:taxon-name-part taxon-name-part-type="genus" reg="Uropsilus">U.</tp:taxon-name-part><tp:taxon-name-part taxon-name-part-type="species" reg="huanggangensis">huanggangensis</tp:taxon-name-part></tp:taxon-name></italic> is I 2/1, C1/1, P 4/4, M 3/3 = 38, which can be easily distinguished from <italic><tp:taxon-name><tp:taxon-name-part taxon-name-part-type="genus" reg="Uropsilus">U.</tp:taxon-name-part><tp:taxon-name-part taxon-name-part-type="species" reg="soricipes">soricipes</tp:taxon-name-part></tp:taxon-name></italic> (dental formula I 2/1, C 1/1, P 3/3, M 3/3 = 34), <italic><tp:taxon-name><tp:taxon-name-part taxon-name-part-type="genus" reg="Uropsilus">U.</tp:taxon-name-part><tp:taxon-name-part taxon-name-part-type="species" reg="andersoni">andersoni</tp:taxon-name-part></tp:taxon-name></italic> (dental formula I 2/2, C1/1, P 4/3, M 3/3 = 38), and <italic><tp:taxon-name><tp:taxon-name-part taxon-name-part-type="genus" reg="Uropsilus">U.</tp:taxon-name-part><tp:taxon-name-part taxon-name-part-type="species" reg="aequodonenia">aequodonenia</tp:taxon-name-part></tp:taxon-name></italic> (dental formula I 2/2, C 1/1, P 3/3, M 3/3 = 36).</p></tp:treatment-sec><tp:treatment-sec sec-type="distribution" id="SECID0EGWDI"><title>Distribution and ecology.</title><p><italic><tp:taxon-name><tp:taxon-name-part taxon-name-part-type="genus" reg="Uropsilus">Uropsilus</tp:taxon-name-part><tp:taxon-name-part taxon-name-part-type="species" reg="huanggangensis">huanggangensis</tp:taxon-name-part></tp:taxon-name></italic> is currently known only from the type locality on Mount Huanggang, Wuyishan National Park, Jiangxi Province, eastern China, where pecimens were collected at elevations between 1830 and 2060 m a.s.l. Coniferous forests and shrub meadows, with abundant rocks on the ground, dominate the habitat in this area.</p></tp:treatment-sec><tp:treatment-sec><!--Section generated to contain objects referenced in tp:taxon-treatment.--><fig id="F4" position="float" orientation="portrait"><object-id xmlns:xlink="http://www.w3.org/1999/xlink" content-type="doi" xlink:type="simple">10.3897/zookeys.1186.111592.figure4</object-id><object-id xmlns:xlink="http://www.w3.org/1999/xlink" content-type="arpha" xlink:type="simple">D21DFEB8-F590-50FD-9381-6F1E5F41BE6D</object-id><label>Figure 4.</label><caption><p>Results of <bold>A</bold> principal component analysis (<abbrev xmlns:xlink="http://www.w3.org/1999/xlink" xlink:title="principal component analyses" id="ABBRID0E1ZBG" xlink:type="simple">PCA</abbrev>) <bold>B</bold> discriminant function analysis (<abbrev xmlns:xlink="http://www.w3.org/1999/xlink" xlink:title="discriminant analysis" id="ABBRID0EA1BG" xlink:type="simple">DA</abbrev>) for partial species with the same dental formula within the genus <italic><tp:taxon-name><tp:taxon-name-part taxon-name-part-type="genus" reg="Uropsilus">Uropsilus</tp:taxon-name-part></tp:taxon-name></italic>.</p></caption><graphic xmlns:xlink="http://www.w3.org/1999/xlink" xlink:href="zookeys-1186-025_article-111592__-g004.jpg" position="float" orientation="portrait" xlink:type="simple" id="oo_949000.jpg"><uri content-type="original_file" xlink:type="simple">https://binary.pensoft.net/fig/949000</uri></graphic></fig><table-wrap id="T2" position="float" orientation="portrait"><label>Table 2.</label><caption><p>External and skull measurements (mm) used in morphometric analyses of the genus <italic><tp:taxon-name><tp:taxon-name-part taxon-name-part-type="genus" reg="Uropsilus">Uropsilus</tp:taxon-name-part></tp:taxon-name></italic>, including mean values, standard deviations, range, sample size and the ratio of partial measurements.</p></caption><table id="TID0EITBI" rules="all"><tbody><tr><th rowspan="1" colspan="1"/><th rowspan="1" colspan="1"><italic><tp:taxon-name><tp:taxon-name-part taxon-name-part-type="genus" reg="Uropsilus">U.</tp:taxon-name-part><tp:taxon-name-part taxon-name-part-type="species" reg="huanggangensis">huanggangensis</tp:taxon-name-part></tp:taxon-name></italic> sp. nov.</th><th rowspan="1" colspan="1">
                  <italic>
                    <tp:taxon-name><tp:taxon-name-part taxon-name-part-type="genus" reg="Uropsilus">U.</tp:taxon-name-part><tp:taxon-name-part taxon-name-part-type="species" reg="dabieshanensis">dabieshanensis</tp:taxon-name-part></tp:taxon-name>
                  </italic>
                </th><th rowspan="1" colspan="1">
                  <italic>
                    <tp:taxon-name><tp:taxon-name-part taxon-name-part-type="genus" reg="Uropsilus">U.</tp:taxon-name-part><tp:taxon-name-part taxon-name-part-type="species" reg="gracilis">gracilis</tp:taxon-name-part></tp:taxon-name>
                  </italic>
                </th><th rowspan="1" colspan="1">
                  <italic>
                    <tp:taxon-name><tp:taxon-name-part taxon-name-part-type="genus" reg="Uropsilus">U.</tp:taxon-name-part><tp:taxon-name-part taxon-name-part-type="species" reg="atronates">atronates</tp:taxon-name-part></tp:taxon-name>
                  </italic>
                </th><th rowspan="1" colspan="1">
                  <italic>
                    <tp:taxon-name><tp:taxon-name-part taxon-name-part-type="genus" reg="Uropsilus">U.</tp:taxon-name-part><tp:taxon-name-part taxon-name-part-type="species" reg="investigator">investigator</tp:taxon-name-part></tp:taxon-name>
                  </italic>
                </th><th rowspan="1" colspan="1">
                  <italic>
                    <tp:taxon-name><tp:taxon-name-part taxon-name-part-type="genus" reg="Uropsilus">U.</tp:taxon-name-part><tp:taxon-name-part taxon-name-part-type="species" reg="nivatus">nivatus</tp:taxon-name-part></tp:taxon-name>
                  </italic>
                </th><th rowspan="1" colspan="1">
                  <italic>
                    <tp:taxon-name><tp:taxon-name-part taxon-name-part-type="genus" reg="Uropsilus">U.</tp:taxon-name-part><tp:taxon-name-part taxon-name-part-type="species" reg="aequodonenia">aequodonenia</tp:taxon-name-part></tp:taxon-name>
                  </italic>
                </th><th rowspan="1" colspan="1">
                  <italic>
                    <tp:taxon-name><tp:taxon-name-part taxon-name-part-type="genus" reg="Uropsilus">U.</tp:taxon-name-part><tp:taxon-name-part taxon-name-part-type="species" reg="andersoni">andersoni</tp:taxon-name-part></tp:taxon-name>
                  </italic>
                </th><th rowspan="1" colspan="1">
                  <italic>
                    <tp:taxon-name><tp:taxon-name-part taxon-name-part-type="genus" reg="Uropsilus">U.</tp:taxon-name-part><tp:taxon-name-part taxon-name-part-type="species" reg="soricipes">soricipes</tp:taxon-name-part></tp:taxon-name>
                  </italic>
                </th><th rowspan="1" colspan="1">
                  <italic>
                    <tp:taxon-name><tp:taxon-name-part taxon-name-part-type="genus" reg="Uropsilus">U.</tp:taxon-name-part><tp:taxon-name-part taxon-name-part-type="species" reg="fansipanensis">fansipanensis</tp:taxon-name-part></tp:taxon-name>
                  </italic>
                </th></tr><tr><td rowspan="2" colspan="1">
                  <bold>W</bold>
                </td><td rowspan="1" colspan="1">8.80 ± 0.38</td><td rowspan="1" colspan="1">9.28 ± 1.25</td><td rowspan="1" colspan="1">8.84 ± 0.95</td><td rowspan="1" colspan="1">6.93 ± 0.92</td><td rowspan="1" colspan="1">7.25 ± 0.88</td><td rowspan="1" colspan="1">8.00 ± 1.38</td><td rowspan="1" colspan="1">8</td><td rowspan="1" colspan="1">9.04 ± 0.57</td><td rowspan="1" colspan="1">9.52 ± 1.34</td><td rowspan="1" colspan="1">8.0; 8.0</td></tr><tr><td rowspan="1" colspan="1">8.17–9.19; 5</td><td rowspan="1" colspan="1">7.63–10.52; 6</td><td rowspan="1" colspan="1">7.30–10.20; 14</td><td rowspan="1" colspan="1">5.50–8.80; 15</td><td rowspan="1" colspan="1">5.90–8.40; 10</td><td rowspan="1" colspan="1">6.40–10.90; 7</td><td rowspan="1" colspan="1"/><td rowspan="1" colspan="1">8.20–9.80; 5</td><td rowspan="1" colspan="1">7.20–11.70; 10</td><td rowspan="1" colspan="1"/></tr><tr><td rowspan="2" colspan="1">
                  <bold>
                    <abbrev xmlns:xlink="http://www.w3.org/1999/xlink" xlink:title="head and body length" id="ABBRID0EJCAI" xlink:type="simple">HBL</abbrev>
                  </bold>
                </td><td rowspan="1" colspan="1">72.40 ± 1.34</td><td rowspan="1" colspan="1">72.67 ± 1.89</td><td rowspan="1" colspan="1">69.86 ± 4.15</td><td rowspan="1" colspan="1">65.27 ± 2.76</td><td rowspan="1" colspan="1">71.65 ± 4.30</td><td rowspan="1" colspan="1">69.71 ± 2.14</td><td rowspan="1" colspan="1">75</td><td rowspan="1" colspan="1">74.33 ± 3.01</td><td rowspan="1" colspan="1">73.36 ± 2.69</td><td rowspan="1" colspan="1">77.5; 74.00</td></tr><tr><td rowspan="1" colspan="1">71.00–74.00; 5</td><td rowspan="1" colspan="1">69.50–75.00; 6</td><td rowspan="1" colspan="1">63.00–77.00; 14</td><td rowspan="1" colspan="1">61.00–69.00; 15</td><td rowspan="1" colspan="1">66.00–79.00; 10</td><td rowspan="1" colspan="1">67.00–73.00; 7</td><td rowspan="1" colspan="1"/><td rowspan="1" colspan="1">70.00–79.00; 6</td><td rowspan="1" colspan="1">70.00–79.00; 11</td><td rowspan="1" colspan="1"/></tr><tr><td rowspan="2" colspan="1">
                  <bold>
                    <abbrev xmlns:xlink="http://www.w3.org/1999/xlink" xlink:title="tail length" id="ABBRID0EQEAI" xlink:type="simple">TL</abbrev>
                  </bold>
                </td><td rowspan="1" colspan="1">62.60 ± 3.21</td><td rowspan="1" colspan="1">55.50 ± 3.35</td><td rowspan="1" colspan="1">63.57 ± 6.11</td><td rowspan="1" colspan="1">59.73 ± 4.45</td><td rowspan="1" colspan="1">65.40 ± 4.30</td><td rowspan="1" colspan="1">68.86 ± 3.98</td><td rowspan="1" colspan="1">70</td><td rowspan="1" colspan="1">65.17 ± 10.68</td><td rowspan="1" colspan="1">63.18 ± 8.21</td><td rowspan="1" colspan="1">62.50; 61.00</td></tr><tr><td rowspan="1" colspan="1">57.00–65.00; 5</td><td rowspan="1" colspan="1">52.50–61.50; 6</td><td rowspan="1" colspan="1">53.00–75.00; 14</td><td rowspan="1" colspan="1">52.00–68.00; 15</td><td rowspan="1" colspan="1">60.00–71.00; 10</td><td rowspan="1" colspan="1">61.00–73.00; 7</td><td rowspan="1" colspan="1"/><td rowspan="1" colspan="1">46.00–73.00; 6</td><td rowspan="1" colspan="1">46.00–73.00; 11</td><td rowspan="1" colspan="1"/></tr><tr><td rowspan="2" colspan="1">
                  <bold>
                    <abbrev xmlns:xlink="http://www.w3.org/1999/xlink" xlink:title="hindfoot length" id="ABBRID0EXGAI" xlink:type="simple">HF</abbrev>
                  </bold>
                </td><td rowspan="1" colspan="1">13.10 ± 0.22</td><td rowspan="1" colspan="1">11.75 ± 1.21</td><td rowspan="1" colspan="1">12.96 ± 0.97</td><td rowspan="1" colspan="1">12.80 ± 0.77</td><td rowspan="1" colspan="1">13.20 ± 1.40</td><td rowspan="1" colspan="1">14.14 ± 1.68</td><td rowspan="1" colspan="1">14</td><td rowspan="1" colspan="1">14.75 ± 0.76</td><td rowspan="1" colspan="1">14.05 ± 0.99</td><td rowspan="1" colspan="1">13.41; 13.57</td></tr><tr><td rowspan="1" colspan="1">13.00–13.50; 5</td><td rowspan="1" colspan="1">10.50–13.00; 6</td><td rowspan="1" colspan="1">10.00–14.00; 14</td><td rowspan="1" colspan="1">11.00–14.50; 15</td><td rowspan="1" colspan="1">11.00–15.00; 10</td><td rowspan="1" colspan="1">11.00–16.00; 7</td><td rowspan="1" colspan="1"/><td rowspan="1" colspan="1">14.00–16.00; 6</td><td rowspan="1" colspan="1">13.00–16.00; 11</td><td rowspan="1" colspan="1"/></tr><tr><td rowspan="2" colspan="1">
                  <bold>
                    <abbrev xmlns:xlink="http://www.w3.org/1999/xlink" xlink:title="ear length" id="ABBRID0E5IAI" xlink:type="simple">EL</abbrev>
                  </bold>
                </td><td rowspan="1" colspan="1">9.20 ± 0.45</td><td rowspan="1" colspan="1">8.33 ± 0.41</td><td rowspan="1" colspan="1">9.39 ± 1.1</td><td rowspan="1" colspan="1">8.07 ± 0.86</td><td rowspan="1" colspan="1">7.95 ± 0.98</td><td rowspan="1" colspan="1">9.50 ± 0.84</td><td rowspan="1" colspan="1">11</td><td rowspan="1" colspan="1">9.67 ± 0.58</td><td rowspan="1" colspan="1">9.38 ± 0.74</td><td rowspan="1" colspan="1">8.51; 8.52</td></tr><tr><td rowspan="1" colspan="1">9.00–10.00; 5</td><td rowspan="1" colspan="1">8.00–9.00; 6</td><td rowspan="1" colspan="1">7.00–11.00; 14</td><td rowspan="1" colspan="1">7.00–9.50; 15</td><td rowspan="1" colspan="1">6.50–9.50; 10</td><td rowspan="1" colspan="1">8.00–10.00; 6</td><td rowspan="1" colspan="1"/><td rowspan="1" colspan="1">9.00–10.00; 3</td><td rowspan="1" colspan="1">8.00–10.00; 8</td><td rowspan="1" colspan="1"/></tr><tr><td rowspan="2" colspan="1">
                  <bold>
                    <abbrev xmlns:xlink="http://www.w3.org/1999/xlink" xlink:title="Profile length" id="ABBRID0EFLAI" xlink:type="simple">PL</abbrev>
                  </bold>
                </td><td rowspan="1" colspan="1">21.44 ± 0.47</td><td rowspan="1" colspan="1">21.04 ± 0.45</td><td rowspan="1" colspan="1">20.89 ± 0.41</td><td rowspan="1" colspan="1">20.12 ± 0.43</td><td rowspan="1" colspan="1">21.19 ± 0.71</td><td rowspan="1" colspan="1">20.78 ± 0.29</td><td rowspan="1" colspan="1">21.91</td><td rowspan="1" colspan="1">22.06 ± 0.33</td><td rowspan="1" colspan="1">21.05 ± 0.23</td><td rowspan="1" colspan="1">20.4; 20.69</td></tr><tr><td rowspan="1" colspan="1">21.00–22.18; 5</td><td rowspan="1" colspan="1">20.32–21.50; 6</td><td rowspan="1" colspan="1">19.93–21.81; 16</td><td rowspan="1" colspan="1">18.99–20.79; 25</td><td rowspan="1" colspan="1">19.97–22.14; 11</td><td rowspan="1" colspan="1">20.39–21.12; 7</td><td rowspan="1" colspan="1">21.91; 1</td><td rowspan="1" colspan="1">21.59–22.34; 3</td><td rowspan="1" colspan="1">20.63–21.3; 5</td><td rowspan="1" colspan="1"/></tr><tr><td rowspan="2" colspan="1">
                  <bold>
                    <abbrev xmlns:xlink="http://www.w3.org/1999/xlink" xlink:title="Greatest neurocranium breadth Cranial breadth" id="ABBRID0EMNAI" xlink:type="simple">GNB</abbrev>
                  </bold>
                </td><td rowspan="1" colspan="1">11.10 ± 0.17</td><td rowspan="1" colspan="1">11.52 ± 0.29</td><td rowspan="1" colspan="1">11.27 ± 0.20</td><td rowspan="1" colspan="1">10.91 ± 0.23</td><td rowspan="1" colspan="1">11.10 ± 0.34</td><td rowspan="1" colspan="1">11.31 ± 0.25</td><td rowspan="1" colspan="1">11.90 ± 0.19</td><td rowspan="1" colspan="1">11.66 ± 0.18</td><td rowspan="1" colspan="1">11.36 ± 0.26</td><td rowspan="1" colspan="1">10.96; 11.07</td></tr><tr><td rowspan="1" colspan="1">10.95–11.39; 5</td><td rowspan="1" colspan="1">11.00–11.86; 6</td><td rowspan="1" colspan="1">10.88–11.63; 16</td><td rowspan="1" colspan="1">10.62–11.31; 25</td><td rowspan="1" colspan="1">10.45–11.64; 11</td><td rowspan="1" colspan="1">10.98–11.66; 7</td><td rowspan="1" colspan="1">11.71; 12.09; 2</td><td rowspan="1" colspan="1">11.49–11.91; 3</td><td rowspan="1" colspan="1">10.94–11.73; 5</td><td rowspan="1" colspan="1"/></tr><tr><td rowspan="2" colspan="1">
                  <bold>
                    <abbrev xmlns:xlink="http://www.w3.org/1999/xlink" xlink:title="Greatest breadth of snout" id="ABBRID0ETPAI" xlink:type="simple">GBSn</abbrev>
                  </bold>
                </td><td rowspan="1" colspan="1">7.62 ± 0.11</td><td rowspan="1" colspan="1">8.10 ± 0.34</td><td rowspan="1" colspan="1">7.57 ± 0.18</td><td rowspan="1" colspan="1">7.27 ± 0.21</td><td rowspan="1" colspan="1">7.27 ± 0.28</td><td rowspan="1" colspan="1">7.82 ± 0.24</td><td rowspan="1" colspan="1">8.12 ± 0.02</td><td rowspan="1" colspan="1">7.87 ± 0.21</td><td rowspan="1" colspan="1">7.70 ± 0.14</td><td rowspan="1" colspan="1">7.39; 7.62</td></tr><tr><td rowspan="1" colspan="1">7.47–7.77; 5</td><td rowspan="1" colspan="1">7.65–8.51; 6</td><td rowspan="1" colspan="1">7.23–7.89; 16</td><td rowspan="1" colspan="1">6.84–7.72; 25</td><td rowspan="1" colspan="1">6.92–7.81; 11</td><td rowspan="1" colspan="1">7.51–8.15; 7</td><td rowspan="1" colspan="1">8.10; 8.14; 2</td><td rowspan="1" colspan="1">7.69–8.26; 6</td><td rowspan="1" colspan="1">7.52–7.92; 5</td><td rowspan="1" colspan="1"/></tr><tr><td rowspan="2" colspan="1">
                  <bold>
                    <abbrev xmlns:xlink="http://www.w3.org/1999/xlink" xlink:title="Palatal length" id="ABBRID0E1RAI" xlink:type="simple">MPL</abbrev>
                  </bold>
                </td><td rowspan="1" colspan="1">9.85 ± 0.29</td><td rowspan="1" colspan="1">9.79 ± 0.18</td><td rowspan="1" colspan="1">9.39 ± 0.17</td><td rowspan="1" colspan="1">8.90 ± 0.24</td><td rowspan="1" colspan="1">9.72 ± 0.38</td><td rowspan="1" colspan="1">9.59 ± 0.22</td><td rowspan="1" colspan="1">10.11 ± 0.13</td><td rowspan="1" colspan="1">10.00 ± 0.15</td><td rowspan="1" colspan="1">9.72 ± 0.08</td><td rowspan="1" colspan="1">9.62; 9.75</td></tr><tr><td rowspan="1" colspan="1">9.50–10.21; 5</td><td rowspan="1" colspan="1">9.46–9.96; 6</td><td rowspan="1" colspan="1">9.18–9.68; 16</td><td rowspan="1" colspan="1">8.49–9.33; 25</td><td rowspan="1" colspan="1">9.19–10.25; 11</td><td rowspan="1" colspan="1">9.31–9.90; 7</td><td rowspan="1" colspan="1">9.98; 10.24; 2</td><td rowspan="1" colspan="1">9.75–10.22; 5</td><td rowspan="1" colspan="1">9.65–9.85; 5</td><td rowspan="1" colspan="1"/></tr><tr><td rowspan="2" colspan="1">
                  <bold>
                    <abbrev xmlns:xlink="http://www.w3.org/1999/xlink" xlink:title="Length of upper tooth row" id="ABBRID0EBUAI" xlink:type="simple">LUTR</abbrev>
                  </bold>
                </td><td rowspan="1" colspan="1">9.47 ± 0.24</td><td rowspan="1" colspan="1">9.46 ± 0.27</td><td rowspan="1" colspan="1">9.02 ± 0.17</td><td rowspan="1" colspan="1">8.65 ± 0.26</td><td rowspan="1" colspan="1">9.38 ± 0.34</td><td rowspan="1" colspan="1">9.17 ± 0.20</td><td rowspan="1" colspan="1">9.61 ± 0.10</td><td rowspan="1" colspan="1">9.55 ± 0.15</td><td rowspan="1" colspan="1">9.24 ± 0.16</td><td rowspan="1" colspan="1">9.03; 9.07</td></tr><tr><td rowspan="1" colspan="1">9.12–9.76; 5</td><td rowspan="1" colspan="1">9.03–9.68; 6</td><td rowspan="1" colspan="1">8.65–9.25; 16</td><td rowspan="1" colspan="1">8.23–9.32; 25</td><td rowspan="1" colspan="1">8.96–9.93; 11</td><td rowspan="1" colspan="1">8.95–9.40; 7</td><td rowspan="1" colspan="1">9.51; 9.7; 2</td><td rowspan="1" colspan="1">9.24–9.68; 6</td><td rowspan="1" colspan="1">9.04–9.49; 5</td><td rowspan="1" colspan="1"/></tr><tr><td rowspan="2" colspan="1">
                  <bold>P<sup>4</sup>-M<sup>3</sup></bold>
                </td><td rowspan="1" colspan="1">5.51 ± 0.14</td><td rowspan="1" colspan="1">5.65 ± 0.24</td><td rowspan="1" colspan="1">5.33 ± 0.12</td><td rowspan="1" colspan="1">5.13 ± 0.19</td><td rowspan="1" colspan="1">5.36 ± 0.21</td><td rowspan="1" colspan="1">5.37 ± 0.16</td><td rowspan="1" colspan="1">5.78 ± 0.07</td><td rowspan="1" colspan="1">5.75 ± 0.15</td><td rowspan="1" colspan="1">5.58 ± 0.20</td><td rowspan="1" colspan="1"/></tr><tr><td rowspan="1" colspan="1">5.35–5.67; 5</td><td rowspan="1" colspan="1">5.27–6.03; 6</td><td rowspan="1" colspan="1">5.05–5.55; 16</td><td rowspan="1" colspan="1">4.79–5.64; 25</td><td rowspan="1" colspan="1">5.04–5.64; 11</td><td rowspan="1" colspan="1">5.11–5.55; 7</td><td rowspan="1" colspan="1">5.73; 5.86; 2</td><td rowspan="1" colspan="1">5.53–5.98; 6</td><td rowspan="1" colspan="1">5.26–5.86; 5</td><td rowspan="1" colspan="1"/></tr><tr><td rowspan="2" colspan="1">
                  <bold>M<sup>1</sup>-M<sup>3</sup></bold>
                </td><td rowspan="1" colspan="1">4.53 ± 0.10</td><td rowspan="1" colspan="1">4.62 ± 0.21</td><td rowspan="1" colspan="1">4.36 ± 0.13</td><td rowspan="1" colspan="1">4.17 ± 0.15</td><td rowspan="1" colspan="1">4.35 ± 0.17</td><td rowspan="1" colspan="1">4.40 ± 0.13</td><td rowspan="1" colspan="1">4.51 ± 0.10</td><td rowspan="1" colspan="1">4.55 ± 0.2</td><td rowspan="1" colspan="1">4.39 ± 0.18</td><td rowspan="1" colspan="1"/></tr><tr><td rowspan="1" colspan="1">4.37–4.62; 5</td><td rowspan="1" colspan="1">4.29–4.93; 6</td><td rowspan="1" colspan="1">4.11–4.64; 16</td><td rowspan="1" colspan="1">3.92–4.62; 25</td><td rowspan="1" colspan="1">4.15–4.72; 11</td><td rowspan="1" colspan="1">4.22–4.58; 7</td><td rowspan="1" colspan="1">4.41; 4.61; 2</td><td rowspan="1" colspan="1">4.26–4.92; 6</td><td rowspan="1" colspan="1">4.10–4.58; 5</td><td rowspan="1" colspan="1"/></tr><tr><td rowspan="2" colspan="1">
                  <bold>
                    <abbrev xmlns:xlink="http://www.w3.org/1999/xlink" xlink:title="Great breadth of upper molars" id="ABBRID0EY1AI" xlink:type="simple">GBUM</abbrev>
                  </bold>
                </td><td rowspan="1" colspan="1">1.92 ± 0.06</td><td rowspan="1" colspan="1">2.02 ± 0.08</td><td rowspan="1" colspan="1">1.84 ± 0.06</td><td rowspan="1" colspan="1">1.76 ± 0.07</td><td rowspan="1" colspan="1">1.71 ± 0.07</td><td rowspan="1" colspan="1">1.83 ± 0.07</td><td rowspan="1" colspan="1">1.82 ± 0.03</td><td rowspan="1" colspan="1">1.89 ± 0.05</td><td rowspan="1" colspan="1">1.82 ± 0.11</td><td rowspan="1" colspan="1"/></tr><tr><td rowspan="1" colspan="1">1.82–1.97; 5</td><td rowspan="1" colspan="1">1.91–2.14; 6</td><td rowspan="1" colspan="1">1.76–1.95; 16</td><td rowspan="1" colspan="1">1.62–1.88; 25</td><td rowspan="1" colspan="1">1.63–1.84; 11</td><td rowspan="1" colspan="1">1.77–1.94; 7</td><td rowspan="1" colspan="1">1.79; 1.84; 2</td><td rowspan="1" colspan="1">1.80–1.97; 6</td><td rowspan="1" colspan="1">1.72–1.95; 5</td><td rowspan="1" colspan="1"/></tr><tr><td rowspan="2" colspan="1">
                  <bold>
                    <abbrev xmlns:xlink="http://www.w3.org/1999/xlink" xlink:title="maximum likelihood" id="ABBRID0E63AI" xlink:type="simple">ML</abbrev>
                  </bold>
                </td><td rowspan="1" colspan="1">13.84 ± 0.26</td><td rowspan="1" colspan="1">14.07 ± 0.22</td><td rowspan="1" colspan="1">13.53 ± 0.27</td><td rowspan="1" colspan="1">12.98 ± 0.36</td><td rowspan="1" colspan="1">13.73 ± 0.54</td><td rowspan="1" colspan="1">13.67 ± 0.18</td><td rowspan="1" colspan="1">14.35 ± 0.08</td><td rowspan="1" colspan="1">14.27 ± 0.28</td><td rowspan="1" colspan="1">13.81 ± 0.2</td><td rowspan="1" colspan="1">13.52; 13.77</td></tr><tr><td rowspan="1" colspan="1">13.46–14.12; 5</td><td rowspan="1" colspan="1">13.80–14.41; 6</td><td rowspan="1" colspan="1">12.96–13.92; 16</td><td rowspan="1" colspan="1">12.36–13.75; 25</td><td rowspan="1" colspan="1">12.85–14.34; 11</td><td rowspan="1" colspan="1">13.41–13.87; 7</td><td rowspan="1" colspan="1">14.27; 14.42; 2</td><td rowspan="1" colspan="1">13.94–14.73; 6</td><td rowspan="1" colspan="1">13.45–14.02; 5</td><td rowspan="1" colspan="1"/></tr><tr><td rowspan="2" colspan="1">
                  <bold>Id-Coh</bold>
                </td><td rowspan="1" colspan="1">12.40 ± 0.35</td><td rowspan="1" colspan="1">12.32 ± 0.32</td><td rowspan="1" colspan="1">12.55 ± 0.19</td><td rowspan="1" colspan="1">12.04 ± 0.33</td><td rowspan="1" colspan="1">12.42 ± 0.65</td><td rowspan="1" colspan="1">12.21 ± 0.26</td><td rowspan="1" colspan="1">12.87 ± 0.41</td><td rowspan="1" colspan="1">12.82 ± 0.38</td><td rowspan="1" colspan="1">12.44 ± 0.46</td><td rowspan="1" colspan="1"/></tr><tr><td rowspan="1" colspan="1">11.99–12.74; 5</td><td rowspan="1" colspan="1">11.82–12.74; 6</td><td rowspan="1" colspan="1">12.28–12.94; 16</td><td rowspan="1" colspan="1">11.44–12.77; 25</td><td rowspan="1" colspan="1">11.34–13.26; 11</td><td rowspan="1" colspan="1">11.86–12.60; 7</td><td rowspan="1" colspan="1">12.46; 13.28; 2</td><td rowspan="1" colspan="1">12.38–13.41; 6</td><td rowspan="1" colspan="1">11.8–13.17; 5</td><td rowspan="1" colspan="1"/></tr><tr><td rowspan="2" colspan="1">
                  <bold>
                    <abbrev xmlns:xlink="http://www.w3.org/1999/xlink" xlink:title="Length of below tooth row" id="ABBRID0EKBBI" xlink:type="simple">LBTR</abbrev>
                  </bold>
                </td><td rowspan="1" colspan="1">8.10 ± 0.12</td><td rowspan="1" colspan="1">8.10 ± 0.21</td><td rowspan="1" colspan="1">7.69 ± 0.21</td><td rowspan="1" colspan="1">7.46 ± 0.23</td><td rowspan="1" colspan="1">8.04 ± 0.37</td><td rowspan="1" colspan="1">7.80 ± 0.19</td><td rowspan="1" colspan="1">8.18 ± 0.06</td><td rowspan="1" colspan="1">8.01 ± 0.12</td><td rowspan="1" colspan="1">7.87 ± 0.22</td><td rowspan="1" colspan="1"/></tr><tr><td rowspan="1" colspan="1">7.93–8.20; 5</td><td rowspan="1" colspan="1">7.84–8.42; 6</td><td rowspan="1" colspan="1">7.17–8.01; 16</td><td rowspan="1" colspan="1">7.04–7.84; 25</td><td rowspan="1" colspan="1">7.50–8.54; 11</td><td rowspan="1" colspan="1">7.57–8.05; 7</td><td rowspan="1" colspan="1">8.12; 8.24; 2</td><td rowspan="1" colspan="1">7.84–8.17; 6</td><td rowspan="1" colspan="1">7.67–8.22; 5</td><td rowspan="1" colspan="1"/></tr><tr><td rowspan="2" colspan="1">
                  <bold>
                    <abbrev xmlns:xlink="http://www.w3.org/1999/xlink" xlink:title="least breadth between orbits" id="ABBRID0ERDBI" xlink:type="simple">LBO</abbrev>
                  </bold>
                </td><td rowspan="1" colspan="1">5.51 ± 0.12</td><td rowspan="1" colspan="1">5.42 ± 0.26</td><td rowspan="1" colspan="1">5.33 ± 0.12</td><td rowspan="1" colspan="1">5.46 ± 0.18</td><td rowspan="1" colspan="1">5.54 ± 0.16</td><td rowspan="1" colspan="1">5.6 ± 0.14</td><td rowspan="1" colspan="1">5.63 ± 0.07</td><td rowspan="1" colspan="1">5.82 ± 0.11</td><td rowspan="1" colspan="1">5.47 ± 0.14</td><td rowspan="1" colspan="1">5.51; 5.80</td></tr><tr><td rowspan="1" colspan="1">5.32–5.65; 5</td><td rowspan="1" colspan="1">5.05–5.77; 6</td><td rowspan="1" colspan="1">5.12–5.58; 16</td><td rowspan="1" colspan="1">5.12–5.79; 25</td><td rowspan="1" colspan="1">5.23–5.86; 11</td><td rowspan="1" colspan="1">5.31–5.77; 7</td><td rowspan="1" colspan="1">5.56; 5.70; 2</td><td rowspan="1" colspan="1">5.64–5.97; 5</td><td rowspan="1" colspan="1">5.20–5.61; 5</td><td rowspan="1" colspan="1"/></tr><tr><td rowspan="2" colspan="1">
                  <bold>
                    <abbrev xmlns:xlink="http://www.w3.org/1999/xlink" xlink:title="Height of braincase" id="ABBRID0EYFBI" xlink:type="simple">HB</abbrev>
                  </bold>
                </td><td rowspan="1" colspan="1">7.06 ± 0.15</td><td rowspan="1" colspan="1">6.84 ± 0.40</td><td rowspan="1" colspan="1">7.15 ± 0.26</td><td rowspan="1" colspan="1">6.70 ± 0.23</td><td rowspan="1" colspan="1">7.16 ± 0.31</td><td rowspan="1" colspan="1">7.03 ± 0.15</td><td rowspan="1" colspan="1">7.13</td><td rowspan="1" colspan="1">7.37 ± 0.28</td><td rowspan="1" colspan="1">7.38 ± 0.29</td><td rowspan="1" colspan="1">6.90; 6.91</td></tr><tr><td rowspan="1" colspan="1">6.92–7.35; 5</td><td rowspan="1" colspan="1">6.08–7.22; 6</td><td rowspan="1" colspan="1">6.65–7.65; 16</td><td rowspan="1" colspan="1">6.24–7.17; 25</td><td rowspan="1" colspan="1">6.62–7.68; 11</td><td rowspan="1" colspan="1">6.77–7.17; 7</td><td rowspan="1" colspan="1">7.13; 1</td><td rowspan="1" colspan="1">7.08–7.75; 3</td><td rowspan="1" colspan="1">6.8–7.52; 5</td><td rowspan="1" colspan="1"/></tr><tr><td rowspan="2" colspan="1">
                  <bold>
                    <abbrev xmlns:xlink="http://www.w3.org/1999/xlink" xlink:title="Basion-Staphylion" id="ABBRID0E6HBI" xlink:type="simple">BS</abbrev>
                  </bold>
                </td><td rowspan="1" colspan="1">7.57 ± 0.16</td><td rowspan="1" colspan="1">7.48 ± 0.24</td><td rowspan="1" colspan="1">7.36 ± 0.22</td><td rowspan="1" colspan="1">7.27 ± 0.29</td><td rowspan="1" colspan="1">7.34 ± 0.19</td><td rowspan="1" colspan="1">7.32 ± 0.13</td><td rowspan="1" colspan="1">7.57</td><td rowspan="1" colspan="1">7.57 ± 0.36</td><td rowspan="1" colspan="1">7.50 ± 0.09</td><td rowspan="1" colspan="1"/></tr><tr><td rowspan="1" colspan="1">7.33–7.76; 5</td><td rowspan="1" colspan="1">7.16–7.73; 6</td><td rowspan="1" colspan="1">6.97–7.96; 16</td><td rowspan="1" colspan="1">6.68–7.8; 25</td><td rowspan="1" colspan="1">6.88–7.59; 11</td><td rowspan="1" colspan="1">7.12–7.54; 7</td><td rowspan="1" colspan="1">7.57; 1</td><td rowspan="1" colspan="1">7.07–7.93; 3</td><td rowspan="1" colspan="1">7.40–7.65; 5</td><td rowspan="1" colspan="1"/></tr><tr><td rowspan="2" colspan="1">
                  <bold>BBP<sup>1</sup>-P<sup>2</sup></bold>
                </td><td rowspan="1" colspan="1">2.96 ± 0.11</td><td rowspan="1" colspan="1">3.08 ± 0.17</td><td rowspan="1" colspan="1">2.82 ± 0.09</td><td rowspan="1" colspan="1">2.68 ± 0.10</td><td rowspan="1" colspan="1">2.77 ± 0.09</td><td rowspan="1" colspan="1">2.80 ± 0.09</td><td rowspan="1" colspan="1">2.99 ± 0.06</td><td rowspan="1" colspan="1">2.96 ± 0.05</td><td rowspan="1" colspan="1">2.93 ± 0.08</td><td rowspan="1" colspan="1"/></tr><tr><td rowspan="1" colspan="1">2.77–3.05; 5</td><td rowspan="1" colspan="1">2.84–3.38; 6</td><td rowspan="1" colspan="1">2.67–2.94; 16</td><td rowspan="1" colspan="1">2.41–2.88; 25</td><td rowspan="1" colspan="1">2.63–2.94; 11</td><td rowspan="1" colspan="1">2.63–2.88; 7</td><td rowspan="1" colspan="1">2.93; 3.05; 2</td><td rowspan="1" colspan="1">2.90–3.03; 6</td><td rowspan="1" colspan="1">2.80–3.03; 5</td><td rowspan="1" colspan="1"/></tr><tr><td rowspan="2" colspan="1">
                  <bold>
                    <abbrev xmlns:xlink="http://www.w3.org/1999/xlink" xlink:title="Anterior palatal breadth" id="ABBRID0EOMBI" xlink:type="simple">APB</abbrev>
                  </bold>
                </td><td rowspan="1" colspan="1">2.58 ± 0.10</td><td rowspan="1" colspan="1">2.55 ± 0.13</td><td rowspan="1" colspan="1">2.36 ± 0.10</td><td rowspan="1" colspan="1">2.33 ± 0.20</td><td rowspan="1" colspan="1">2.50 ± 0.10</td><td rowspan="1" colspan="1">2.45 ± 0.09</td><td rowspan="1" colspan="1">2.51 ± 0.06</td><td rowspan="1" colspan="1">2.34 ± 0.13</td><td rowspan="1" colspan="1">2.37 ± 0.08</td><td rowspan="1" colspan="1"/></tr><tr><td rowspan="1" colspan="1">2.45–2.72; 5</td><td rowspan="1" colspan="1">2.35–2.77; 6</td><td rowspan="1" colspan="1">2.26–2.67; 16</td><td rowspan="1" colspan="1">2.00–3.03; 25</td><td rowspan="1" colspan="1">2.31–2.65; 11</td><td rowspan="1" colspan="1">2.30–2.58; 7</td><td rowspan="1" colspan="1">2.45; 2.57; 2</td><td rowspan="1" colspan="1">2.16–2.47; 6</td><td rowspan="1" colspan="1">2.28–2.48; 5</td><td rowspan="1" colspan="1"/></tr><tr><td rowspan="2" colspan="1">
                  <bold>
                    <abbrev xmlns:xlink="http://www.w3.org/1999/xlink" xlink:title="Posterior palatal breadth" id="ABBRID0EVOBI" xlink:type="simple">PPB</abbrev>
                  </bold>
                </td><td rowspan="1" colspan="1">3.23 ± 0.09</td><td rowspan="1" colspan="1">3.29 ± 0.19</td><td rowspan="1" colspan="1">3.13 ± 0.10</td><td rowspan="1" colspan="1">3.06 ± 0.14</td><td rowspan="1" colspan="1">3.13 ± 0.13</td><td rowspan="1" colspan="1">3.34 ± 0.18</td><td rowspan="1" colspan="1">3.50 ± 0.03</td><td rowspan="1" colspan="1">3.27 ± 0.09</td><td rowspan="1" colspan="1">3.20 ± 0.04</td><td rowspan="1" colspan="1"/></tr><tr><td rowspan="1" colspan="1">3.10–3.32; 5</td><td rowspan="1" colspan="1">2.93–3.54; 6</td><td rowspan="1" colspan="1">2.94–3.31; 16</td><td rowspan="1" colspan="1">2.68–3.35; 25</td><td rowspan="1" colspan="1">2.91–3.34; 11</td><td rowspan="1" colspan="1">3.13–3.59; 7</td><td rowspan="1" colspan="1">3.47; 3.52; 2</td><td rowspan="1" colspan="1">3.18–3.40; 6</td><td rowspan="1" colspan="1">3.12–3.24; 5</td><td rowspan="1" colspan="1"/></tr><tr><td rowspan="2" colspan="1">
                  <bold>Id-Gol</bold>
                </td><td rowspan="1" colspan="1">12.96 ± 0.05</td><td rowspan="1" colspan="1">13.14 ± 0.28</td><td rowspan="1" colspan="1">12.06 ± 0.33</td><td rowspan="1" colspan="1">11.43 ± 0.43</td><td rowspan="1" colspan="1">12.85 ± 0.47</td><td rowspan="1" colspan="1">12.69 ± 0.20</td><td rowspan="1" colspan="1">13.09 ± 0.10</td><td rowspan="1" colspan="1">13.07 ± 0.13</td><td rowspan="1" colspan="1">12.83 ± 0.19</td><td rowspan="1" colspan="1"/></tr><tr><td rowspan="1" colspan="1">12.90–13.03; 5</td><td rowspan="1" colspan="1">12.66–13.54; 6</td><td rowspan="1" colspan="1">11.46–12.68; 16</td><td rowspan="1" colspan="1">10.79–12.38; 25</td><td rowspan="1" colspan="1">12.18–13.58; 11</td><td rowspan="1" colspan="1">12.43–12.98; 7</td><td rowspan="1" colspan="1">12.99; 13.18; 2</td><td rowspan="1" colspan="1">12.89–13.3; 6</td><td rowspan="1" colspan="1">12.61–13.18; 5</td><td rowspan="1" colspan="1"/></tr><tr><td rowspan="2" colspan="1">
                  <bold>
                    <abbrev xmlns:xlink="http://www.w3.org/1999/xlink" xlink:title="Oral height of the vertical ramus" id="ABBRID0EATBI" xlink:type="simple">HVR</abbrev>
                  </bold>
                </td><td rowspan="1" colspan="1">6.31 ± 0.15</td><td rowspan="1" colspan="1">6.39 ± 0.31</td><td rowspan="1" colspan="1">6.32 ± 0.12</td><td rowspan="1" colspan="1">6.00 ± 0.19</td><td rowspan="1" colspan="1">6.22 ± 0.29</td><td rowspan="1" colspan="1">6.32 ± 0.09</td><td rowspan="1" colspan="1">6.73 ± 0.02</td><td rowspan="1" colspan="1">6.63 ± 0.15</td><td rowspan="1" colspan="1">6.44 ± 0.17</td><td rowspan="1" colspan="1"/></tr><tr><td rowspan="1" colspan="1">6.10–6.57; 5</td><td rowspan="1" colspan="1">5.91–6.90; 6</td><td rowspan="1" colspan="1">6.09–6.49; 16</td><td rowspan="1" colspan="1">5.67–6.49; 25</td><td rowspan="1" colspan="1">5.77–6.61; 11</td><td rowspan="1" colspan="1">6.19–6.49; 7</td><td rowspan="1" colspan="1">6.71; 6.74; 2</td><td rowspan="1" colspan="1">6.44–6.84; 6</td><td rowspan="1" colspan="1">6.30–6.75; 5</td><td rowspan="1" colspan="1"/></tr><tr><td rowspan="2" colspan="1">
                  <bold>Coh-M<sub>3</sub></bold>
                </td><td rowspan="1" colspan="1">5.79 ± 0.05</td><td rowspan="1" colspan="1">5.56 ± 0.29</td><td rowspan="1" colspan="1">5.68 ± 0.25</td><td rowspan="1" colspan="1">5.36 ± 0.26</td><td rowspan="1" colspan="1">5.81 ± 0.32</td><td rowspan="1" colspan="1">5.78 ± 0.17</td><td rowspan="1" colspan="1">6.45</td><td rowspan="1" colspan="1">6.07 ± 0.33</td><td rowspan="1" colspan="1">5.90 ± 0.23</td><td rowspan="1" colspan="1"/></tr><tr><td rowspan="1" colspan="1">5.72–5.87; 5</td><td rowspan="1" colspan="1">5.18–6.00; 6</td><td rowspan="1" colspan="1">5.15–6.11; 16</td><td rowspan="1" colspan="1">4.81–5.98; 25</td><td rowspan="1" colspan="1">5.25–6.29; 11</td><td rowspan="1" colspan="1">5.52–6.00; 7</td><td rowspan="1" colspan="1">6.45; 1</td><td rowspan="1" colspan="1">5.67–6.55; 6</td><td rowspan="1" colspan="1">5.57–6.22; 5</td><td rowspan="1" colspan="1"/></tr><tr><td rowspan="2" colspan="1">
                  <bold>
                    <abbrev xmlns:xlink="http://www.w3.org/1999/xlink" xlink:title="Greatest breadth of lower molars" id="ABBRID0ENXBI" xlink:type="simple">GBLM</abbrev>
                  </bold>
                </td><td rowspan="1" colspan="1">1.19 ± 0.05</td><td rowspan="1" colspan="1">1.25 ± 0.06</td><td rowspan="1" colspan="1">1.14 ± 0.04</td><td rowspan="1" colspan="1">1.09 ± 0.05</td><td rowspan="1" colspan="1">1.09 ± 0.04</td><td rowspan="1" colspan="1">1.14 ± 0.05</td><td rowspan="1" colspan="1">1.19 ± 0.03</td><td rowspan="1" colspan="1">1.20 ± 0.05</td><td rowspan="1" colspan="1">1.11 ± 0.06</td><td rowspan="1" colspan="1"/></tr><tr><td rowspan="1" colspan="1">1.10–1.25; 5</td><td rowspan="1" colspan="1">1.18–1.33; 6</td><td rowspan="1" colspan="1">1.07–1.21; 16</td><td rowspan="1" colspan="1">1.02–1.19; 25</td><td rowspan="1" colspan="1">1.03–1.16; 11</td><td rowspan="1" colspan="1">1.08–1.23; 7</td><td rowspan="1" colspan="1">1.16; 1.22; 2</td><td rowspan="1" colspan="1">1.13–1.27; 6</td><td rowspan="1" colspan="1">1.04–1.19; 5</td><td rowspan="1" colspan="1"/></tr><tr><td rowspan="1" colspan="1">
                  <bold><abbrev xmlns:xlink="http://www.w3.org/1999/xlink" xlink:title="tail length" id="ABBRID0EUZBI" xlink:type="simple">TL</abbrev>/<abbrev xmlns:xlink="http://www.w3.org/1999/xlink" xlink:title="head and body length" id="ABBRID0EYZBI" xlink:type="simple">HBL</abbrev></bold>
                </td><td rowspan="1" colspan="1">86.46%</td><td rowspan="1" colspan="1">76.37%</td><td rowspan="1" colspan="1">91.00%</td><td rowspan="1" colspan="1">91.51%</td><td rowspan="1" colspan="1">91.28%</td><td rowspan="1" colspan="1">98.78%</td><td rowspan="1" colspan="1">93.33%</td><td rowspan="1" colspan="1">87.68%</td><td rowspan="1" colspan="1">86.12%</td><td rowspan="1" colspan="1">83.50%</td></tr><tr><td rowspan="1" colspan="1">
                  <bold><abbrev xmlns:xlink="http://www.w3.org/1999/xlink" xlink:title="Greatest neurocranium breadth Cranial breadth" id="ABBRID0EA2BI" xlink:type="simple">GNB</abbrev>/<abbrev xmlns:xlink="http://www.w3.org/1999/xlink" xlink:title="Profile length" id="ABBRID0EE2BI" xlink:type="simple">PL</abbrev></bold>
                </td><td rowspan="1" colspan="1">51.80%</td><td rowspan="1" colspan="1">55.74%</td><td rowspan="1" colspan="1">53.94%</td><td rowspan="1" colspan="1">54.24%</td><td rowspan="1" colspan="1">52.40%</td><td rowspan="1" colspan="1">54.43%</td><td rowspan="1" colspan="1">53.45%</td><td rowspan="1" colspan="1">52.87%</td><td rowspan="1" colspan="1">53.96%</td><td rowspan="1" colspan="1">53.61%</td></tr></tbody></table></table-wrap></tp:treatment-sec></tp:taxon-treatment>
