# Supplementary material for: ﻿A new species of shrew moles, genus Uropsilus Milne-Edwards, 1871 (Mammalia, Eulipotyphla, Talpidae), from the Wuyi Mountains, Jiangxi Province, eastern China
Source: Zookeys. 2023 Dec 7;1186:25–46. doi: 10.3897/zookeys.1186.111592 (PMC10724864; doi:10.3897/zookeys.1186.111592)
Supplement: Supplementary material 1 — PCR amplification primer sequences for CYT B, 12S, RAG1, RAG2, and PLCB4 [file zookeys-1186-025_article-111592__-s001.xlsx]

## Sheet: Sheet1
Suppl. Material 1. PCR amplification primer sequences for CYT B, 12S, RAG1, RAG2 and PLCB4.
Locus	Primer name	Primer sequences	Sense/anti-sense	Reference
CYT B	L14724_hk3	GGACTTATGACATGAAAAATCATCGTTG	Sense	He et al. 2010
	H15915_hk3	GATTCCCCATTTCTGGTTTACAAGAC	Anti-sense	He et al. 2010
12S	L613_hk1	GGCGGGCGAGCAAAGCACTGAAAATG	Sense	He et al. 2010
	H1478_hk1	TGATTGGTGGAGGGTGACGAGCGGTGTGT	Anti-sense	He et al. 2010
RAG1	F1705	GCTTTGATGGACATGGAAGAAGACAT	Sense	Wan et al. 2013
	R2951	GAGCCATCCCTCTCAATAATTTCAGG	Anti-sense	Wan et al. 2013
RAG2	RAG2-F220	GATTCCTGCTAYCTYCCTCCTCT	Sense	Wan et al. 2013
	RAG2-R995	CCCATGTTGCTTCCAAACCATA	Anti-sense	Wan et al. 2013
PLCB4	PLCB4-F	GTGAAATTGGAAGCCGAGAT	Sense	Wan et al. 2013
	PLCB4-R	CACCAAGCTCATTTACTTGTGA	Anti-sense	Wan et al. 2013
He K, Li YJ, Brandley MC, Lin LK, Wang YX, Zhang YP, Jiang XL (2010) A multi-locus phylogeny of Nectogalini shrews and influences of the paleoclimate on speciation and evolution. Molecular Phylogenetics and Evolution 56: 734–746.
Wan T, He K, Jiang XL (2013) Multilocus phylogeny and cryptic diversity in Asian shrew-like moles (Uropsilus, Talpidae): implications for taxonomy and conservation. BMC Evolutionary Biology 13(1): 1-13.
