# Supplementary material for: ﻿A new species of shrew moles, genus Uropsilus Milne-Edwards, 1871 (Mammalia, Eulipotyphla, Talpidae), from the Wuyi Mountains, Jiangxi Province, eastern China
Source: Zookeys. 2023 Dec 7;1186:25–46. doi: 10.3897/zookeys.1186.111592 (PMC10724864; doi:10.3897/zookeys.1186.111592)
Supplement: Supplementary material 2 — Samples and sequences used for molecular analyses [file zookeys-1186-025_article-111592__-s002.xlsx]

## Sheet: Sheet1
Suppl. material 2. Samples and sequences used for molecular analyzes, new sequences generated in this study are shown in bold.
Species	Collecting site	Specimen voucher	Abbreviation	GenBank Accession Number
				CYT B	12S	RAG1	RAG2	PLCB4
U. huanggangensis sp. nov.	Huanggangshan, Jiangxi	Ahnu202206013	Ahnu01	OQ730193	OQ725651	OQ730198	OQ730203	OR161365
U. huanggangensis sp. nov.	Huanggangshan, Jiangxi	Ahnu202206014	Ahnu02	OQ730194	OQ725652	OQ730199	OQ730204	OR161366
U. huanggangensis sp. nov.	Huanggangshan, Jiangxi	Ahnu202206053	Ahnu03	OQ730195	OQ725653	OQ730200	OQ730205	OR161367
U. huanggangensis sp. nov.	Huanggangshan, Jiangxi	Ahnu202206054	Ahnu04	OQ730196	OQ725654	OQ730201	OQ730206	OR161368
U. huanggangensis sp. nov.	Huanggangshan, Jiangxi	Ahnu202206055	Ahnu05	OQ730197	OQ725655	OQ730202	OQ730207	OR161369
Uropsilus. investigator	Tengchong, Yunnan	KIZ-201211136	Uinve01	MH209680	N.A	MH210236	MH210359	MH210124
Uropsilus. investigator	Tengchong, Yunnan	KIZ-201211149	Uinve02	MH209685	N.A	MH210241	MH210364	MH210129
Uropsilus. investigator	Tengchong, Yunnan	KIZ-201211160	Uinve03	MH209686	N.A	MH210242	MH210365	MH210130
Uropsilus. investigator	Tengchong, Yunnan	KIZ-201211169	Uinve04	MH209687	N.A	MH210243	MH210366	MH210131
Uropsilus. investigator	Tengchong, Yunnan	KIZ-2012121035	Uinve05	MH209707	N.A	MH210257	MH210382	MH210147
Uropsilus. nivatus	Mt. Yulong, Yunnan	KIZ-022473	Univa01	KF778168	KF777864	KF778291	KF778356	KF778247
Uropsilus. nivatus	Mt. Yulong, Yunnan	KIZ-022469	Univa02	KF778166	KF777862	KF778292	KF778359	KF778248
Uropsilus. nivatus	Mt. Yulong, Yunnan	KIZ-022974	Univa03	KF778170	KF777865	KF778293	KF778360	KF778249
Uropsilus. nivatus	Mt. Yulong, Yunnan	KIZ-022975	Univa04	KF778167	KF777863	KF778294	KF778361	KF778256
Uropsilus. nivatus	Mt. Yulong, Yunnan	KIZ-022976	Univa05	KF778169	KF777866	KF778284	KF778362	KF778254
Uropsilus. gracilis	Mt. Jinfo, Chongqing	KIZ-028544	Ugrac01	KF778208	KF777843	KF778312	KF778368	KF778244
Uropsilus. gracilis	Mt. Jinfo, Chongqing	KIZ-028545	Ugrac02	KF778209	KF777845	KF778311	KF778369	KF778243
Uropsilus. gracilis	Mt. Jinfo, Chongqing	KIZ-028546	Ugrac03	KF778206	KF777846	KF778313	KF778371	KF778241
Uropsilus. gracilis	Mt. Jinfo, Chongqing	KIZ-028547	Ugrac04	KF778207	KF777847	KF778310	KF778370	KF778255
Uropsilus. gracilis	Mt. Jinfo, Chongqing	KIZ-028548	Ugrac05	KF778205	KF777844	KF778309	KF778372	KF778242
Uropsilus. soricipes	Mt. Emei, Sichuan	KIZ-028553	Usori01	KF778191	KF777823	KF778317	KF778350	KF778225
Uropsilus. soricipes	Mt. Emei, Sichuan	KIZ-028554	Usori02	KF778192	KF777824	KF778318	KF778351	KF778226
Uropsilus. soricipes	Mt. Emei, Sichuan	KIZ-028555	Usori03	KF778193	KF777826	KF778319	KF778374	KF778227
Uropsilus. soricipes	Mt. Emei, Sichuan	KIZ-028556	Usori04	KF778194	KF777825	KF778320	KF778373	KF778224
Uropsilus. atronates	Gengma, Yunnan	KIZ-028531	Uatro01	KF778180	KF777834	KF778303	KF778332	KF778238
Uropsilus. atronates	Gengma, Yunnan	KIZ-028532	Uatro02	KF778184	KF777835	KF778304	KF778333	KF778237
Uropsilus. atronates	Gengma, Yunnan	KIZ-028533	Uatro03	KF778183	KF777836	KF778308	KF778334	KF778239
Uropsilus. atronates	Gengma, Yunnan	KIZ-028534	Uatro04	KF778185	KF777837	KF778302	KF778337	KF778232
Uropsilus. atronates	Gengma, Yunnan	KIZ-028535	Uatro05	KF778186	KF777838	KF778305	KF778338	KF778240
Uropsilus. dabieshanensis	Dabiehsna,Anhui	AE1807FZL007	Udab01	MT199125	N.A	MT211605	MT211608	MW321508
Uropsilus. dabieshanensis	Dabiehsna,Anhui	AE1612YLP017	Udab02	MT199126	N.A	MT211606	MT211609	MW321509
Uropsilus. dabieshanensis	Dabiehsna,Anhui	AE1907FZL001	Udab03	MT199127	N.A	MT211607	MT211610	MW321510
Uropsilus. dabieshanensis	Dabiehsna,Anhui	AE2005YLP001	Udab04	MT710697	N.A	MT710698	MT710699	MW321511
Uropsilus aequodonenia	Mt. Erlang, Luding, Sichuan	SAF-07940	Uaeq01	MH209698	N.A	MH210253	MH210378	MH210144
Uropsilus aequodonenia	Mt. Erlang, Luding, Sichuan	SAF-04010	Uaeq02	MH209699	N.A	MH210254	MH210379	MH210145
Uropsilus aequodonenia	Mt. Daliangshan, Sichuan	KIZ-0906042	Uaeq03	MH209766	N.A	MH210315	MH210424	MH210193
Uropsilus aequodonenia	Mt. Daliangshan, Sichuan	KIZ-0906074	Uaeq04	MH209767	N.A	MH210316	MH210425	MH210194
Uropsilus aequodonenia	Mt. Daliangshan, Sichuan	KIZ-0906075	Uaeq05	MH209768	N.A	MH210317	MH210426	MH210195
Uropsilus. andersoni	Mt. Emei, Sichuan	KIZ-Z201405738	Uand01	MH209675	N.A	MH210232	MH210354	MH210118
Uropsilus. andersoni	Mt. Emei, Sichuan	KIZ-Z201405739	Uand02	MH209676	N.A	MH210233	MH210355	MH210119
Uropsilus. andersoni	Mt. Emei, Sichuan	SAF-06948	Uand03	MH209738	N.A	MH210288	MH210413	MH210173
Uropsilus. fansipanensis	Mt. Fansipan, Lao Cai	IEBR-M-8101	Ufansi01	OQ509373	N.A	OQ509371	OQ512024	N.A
Uropsilus. fansipanensis	Mt. Fansipan, Lao Cai	IEBR-M-8102	Ufansi02	OQ509374	N.A	OQ509372	OQ512025	N.A
Uropsilus sp. 1	Mt. Gaoligong, Yunnan	KIZ-TC1304166	Upar01	MH209736	N.A	MH210286	MH210411	MH210171
Uropsilus sp. 1	Mt. Gaoligong, Yunnan	KIZ-TC1304268	Upar02	MH209737	N.A	MH210287	MH210412	MH210172
Uropsilus sp. 2	Baoxing, Sichuan	KIZ-028549	Urub01	KF778161	KF777818	KF778280	KF778376	KF778212
Uropsilus sp. 2	Baoxing, Sichuan	KIZ-028550	Urub02	KF778162	KF777819	KF778277	KF778375	KF778213
Uropsilus sp. 2	Baoxing, Sichuan	KIZ-028557	Urub03	KF778164	KF777820	KF778278	KF778328	KF778211
Uropsilus sp. 3	Mt. Wushan, Hubei	SAF-06040	Uwul01	MH209692	N.A	MH210247	MH210371	MH210136
Uropsilus sp. 3	Mt. Wushan, Hubei	SAF-06042	Uwul02	MH209693	N.A	MH210248	MH210372	MH210137
Uropsilus sp. 4	Mt. Wuding, Yunnan	KIZ-BC1110001	Ubin01	MH209643	N.A	MH210202	MH210324	MH210087
Uropsilus sp. 4	Mt. Wuding, Yunnan	KIZ-BC1110012	Ubin02	MH209644	N.A	MH210203	MH210325	MH210088
Uropsilus sp. 4	Mt. Wuding, Yunnan	KIZ-BC1110129	Ubin03	MH209645	N.A	MH210204	MH210326	MH210089
Uropsilus sp. 5	Mt. Qinling, Shannxi	KIZ-016096	Uqin01	KF778195	KF777827	KF778266	KF778339	KF778261
Uropsilus sp. 5	Mt. Qinling, Shannxi	KIZ-016099	Uqin02	KF778199	KF777829	KF778276	KF778340	KF778262
Uropsilus sp. 5	Mt. Qinling, Shannxi	KIZ-016101	Uqin03	KF778196	KF777830	KF778314	KF778341	KF778265
Uropsilus sp. 6	Mt. Ailao, Yunnan	KIZ-AL1303012	Ujin01	MH209638	N.A	MH210197	MH210319	MH210082
Uropsilus sp. 6	Mt. Ailao, Yunnan	KIZ-AL1305058	Ujin02	MH209639	N.A	MH210198	MH210320	MH210083
Uropsilus sp. 6	Mt. Ailao, Yunnan	KIZ-AL1305099	Ujin03	MH209640	N.A	MH210199	MH210321	MH210084
Uropsilus sp. 7	N.A	KIZ-C204112	Usp1	MH209691	N.A	MH210246	MH210370	MH210135
Uropsilus sp. 8	N.A	SAF-12098	Usp2	MH209720	N.A	MH210270	MH210395	MH210160
Talpa altaica	N.A	N.A	Talpa	AB037602	N.A	AB176542	HG737946	AY011752
Sorex araneus	N.A	N.A	Sorex	GU827395	N.A	N.A	JN633320	AY011754
