# Supplementary material for: ﻿A new species of shrew moles, genus Uropsilus Milne-Edwards, 1871 (Mammalia, Eulipotyphla, Talpidae), from the Wuyi Mountains, Jiangxi Province, eastern China
Source: Zookeys. 2023 Dec 7;1186:25–46. doi: 10.3897/zookeys.1186.111592 (PMC10724864; doi:10.3897/zookeys.1186.111592)
Supplement: Supplementary material 3 — Partitioning schemes and molecular evolution model used in mitochondrial–nuclear concatenated gene tree estimations [file zookeys-1186-025_article-111592__-s003.xlsx]

## Sheet: Sheet1
Suppl. Material 3. Partitioning schemes and molecular evolution model used in mitochondrial-nuclear concatenated gene tree estimations.
Subset-ML						Best model
1	12S, PLCB4					HKY+I+G
2	CYT B_1st					TIMEF+I+G
3	CYT B_2nd					HKY+I
4	CYT B_3rd					TVM+G
5	RAG1_1st, RAG1_2nd, RAG2_1st, RAG2_2nd					HKY+I
6	RAG1_3rd					K80+G
7	RAG2_3rd					TRN
Subset-BI						Best model
1	PLCB4, 12S					HKY+I+G
2	CYT B_1st					SYM+G
3	CYT B_2nd					HKY+I
4	CYT B_3rd					HKY+G
5	RAG1_1st, RAG1_2nd, RAG2_1st, RAG2_2nd					HKY+I
6	RAG2_3rd, RAG1_3rd					K80+G
Note: 1st, 2nd and 3rd refer to the 1st and 2nd and 3rd codon positions respectively
