# Supplementary material for: ﻿A new species of shrew moles, genus Uropsilus Milne-Edwards, 1871 (Mammalia, Eulipotyphla, Talpidae), from the Wuyi Mountains, Jiangxi Province, eastern China
Source: Zookeys. 2023 Dec 7;1186:25–46. doi: 10.3897/zookeys.1186.111592 (PMC10724864; doi:10.3897/zookeys.1186.111592)
Supplement: Supplementary material 4 — Independent-sample t-test [file zookeys-1186-025_article-111592__-s004.xlsx]

## Sheet: Sheet1
Suppl. material 4. Independent-sample t test of the variances of measurements highly correlated with PC1 and PC2 between Uropsilus sp. nov. and U. atronates, U. dabieshanensis, U. gracilis, U. investigator, U. nivatus.
Measurements	U. gracilis	U. atronates	U. investigator	U. nivatus	U. dabieshanensis
LUTR	t=4.496, P=0.000	t=6.369, P=0.000	t=0.582, P=0.569	t=2.331, P=0.042	t=0.084, P=0.935
LBTR	t=3.937, P=0.001	t=5.581, P=0.000	t=0.377, P=0.712	t=3.021, P=0.013	t=-0.039, P=0.970
GBSn	t=0.656, P=0.520	t=3.592, P=0.001	t=2.710, P=0.017	t=-1.723, P=0.116	t=-3.007, P=0.015
GBUM	t=2.523, P=0.021	t=4.925, P=0.000	t=5.623, P=0.000	t=2.231, P=0.050	t=-2.296, P=0.047
